# Supplementary material for: 2-(3-Morpholino­prop­yl)-2,3-dihydro-1H-pyrrolo­[3,4-b]quinolin-1-one monohydrate
Source: Acta Crystallogr Sect E Struct Rep Online. 2010 Nov 13;66(Pt 12):o3180. doi: 10.1107/S1600536810046349 (PMC3011724; doi:10.1107/S1600536810046349)
Supplement: Supplementary file 1 [file e-66-o3180-sup1.cif]

##############################################################################
###                                                                        ###
###        Electronic paper (Acta Crystallographica Section E)             ###
###                                                                        ###
##############################################################################
#                                                                            #
# This CIF contains the data in a paper accepted for publication in Acta     #
# Crystallographica Section E. It conforms to the requirements of Notes      #
# for Authors for Section E, and has been peer reviewed under the auspices   #
# of the IUCr Commission on Journals.                                        #
#                                                                            #
# Full details of the Crystallographic Information File format               #
# are given in the paper "The Crystallographic Information File (CIF):       #
# a New Standard Archive File for Crystallography" by S. R. Hall, F. H.      #
# Allen and I. D. Brown [Acta Cryst. (1991), A47, 655-685].                  #
#                                                                            #
# The current version of the core CIF dictionary is obtainable from          #
# ftp://ftp.iucr.org/pub/cif_core.dic. The current version number is 2.4.    #
#                                                                            #
# Software is freely available for graphical display of the structure(s) in  #
# this CIF.  For information consult the CIF home page http://www.iucr.org/  #
# cif/home.html                                                              #
#                                                                            #
# This file may be used for bona fide research purposes within the           #
# scientific community so long as proper attribution is given to the journal # 
# article from which it was obtained.                                        #
#                                                                            #
##############################################################################
                                             
data_global
_audit_creation_method     SHELXL-97
_journal_date_recd_electronic     2010-11-07
_journal_date_accepted     2010-11-10
_journal_name_full     'Acta Crystallographica, Section E'
_journal_year     2010
_journal_volume     66
_journal_issue     12
_journal_page_first     o3180
_journal_page_last     o3180
_journal_paper_category     QO
_journal_coeditor_code     XU5085
_publ_contact_author_name     'Yu-Hua, Long'
_publ_contact_author_address
;
School of Chemistry and Environment
South China Normal University
Guangzhou 510006
People's Republic of China
;
_publ_contact_author_email     'yuhualong68@hotmail.com'
_publ_contact_author_fax     ?
_publ_contact_author_phone     '13570273188'
_publ_section_title
;
2-(3-Morpholinopropyl)-2,3-dihydro-1<i>H</i>-pyrrolo[3,4-<i>b</i>]quinolin-1-one
monohydrate
;
loop_
    _publ_author_name
    _publ_author_footnote
    _publ_author_address
    'Yu-Hua Long' .
;
School of Chemistry and Environment
South China Normal University
Guangzhou 510006
People's Republic of China
;
    'Ting Zhou' .
;
School of Chemistry and Environment
South China Normal University
Guangzhou 510006
People's Republic of China
;
    'Ding-Qiao Yang' .
;
School of Chemistry and Environment
South China Normal University
Guangzhou 510006
People's Republic of China
;
    'Wen-Ling Wang' .
;
School of Chemistry and Environment
South China Normal University
Guangzhou 510006
People's Republic of China
;
    'Han-Mei Zhang' .
;
School of Chemistry and Environment
South China Normal University
Guangzhou 510006
People's Republic of China
;
data_I
_audit_creation_method     SHELXL-97
_chemical_name_systematic
;
2-(3-Morpholinopropyl)-2,3-dihydro-1<i>H</i>-pyrrolo[3,4-b]quinolin-1-one
monohydrate
;
_chemical_name_common     ?
_chemical_formula_moiety     'C18 H21 N3 O2, H2 O'
_chemical_formula_sum     'C18 H23 N3 O3'
_chemical_formula_iupac     'C18 H21 N3 O2, H2 O'
_chemical_formula_weight     329.39
_chemical_melting_point     ?
_symmetry_cell_setting     orthorhombic
_symmetry_space_group_name_H-M     'P b c a'
_symmetry_space_group_name_Hall     '-P 2ac 2ab'
loop_
    _symmetry_equiv_pos_as_xyz
    'x, y, z'
    '-x+1/2, -y, z+1/2'
    '-x, y+1/2, -z+1/2'
    'x+1/2, -y+1/2, -z'
    '-x, -y, -z'
    'x-1/2, y, -z-1/2'
    'x, -y-1/2, z-1/2'
    '-x-1/2, y-1/2, z'
_cell_length_a     7.0107(16)
_cell_length_b     12.655(3)
_cell_length_c     37.609(9)
_cell_angle_alpha     90.00
_cell_angle_beta     90.00
_cell_angle_gamma     90.00
_cell_volume     3336.7(13)
_cell_formula_units_Z     8
_cell_measurement_reflns_used     1868
_cell_measurement_theta_min     3.10
_cell_measurement_theta_max     20.41
_cell_measurement_temperature     296(2)
_exptl_crystal_description     block
_exptl_crystal_colour     colorless
_exptl_crystal_size_max     0.30
_exptl_crystal_size_mid     0.28
_exptl_crystal_size_min     0.27
_exptl_crystal_density_diffrn     1.311
_exptl_crystal_density_meas     ?
_exptl_crystal_density_method     'not measured'
_exptl_crystal_F_000     1408.0
_exptl_absorpt_coefficient_mu     0.091
_exptl_absorpt_correction_type     none
_exptl_absorpt_process_details     ?
_exptl_absorpt_correction_T_min     ?
_exptl_absorpt_correction_T_max     ?
_exptl_special_details     ?
_diffrn_ambient_temperature     296(2)
_diffrn_radiation_type     MoK\a
_diffrn_radiation_wavelength     0.71073
_diffrn_radiation_source     'fine-focus sealed tube'
_diffrn_radiation_monochromator     graphite
_diffrn_measurement_device_type     'Bruker SMART 1000 CCD area-detector'
_diffrn_measurement_method     '\f and \w scans'
_diffrn_detector_area_resol_mean     ?
_diffrn_reflns_number     15458
_diffrn_reflns_av_R_equivalents     0.0671
_diffrn_reflns_av_sigmaI/netI     0.0499
_diffrn_reflns_theta_min     2.17
_diffrn_reflns_theta_max     25.00
_diffrn_reflns_theta_full     25.00
_diffrn_measured_fraction_theta_max     0.999
_diffrn_measured_fraction_theta_full     0.999
_diffrn_reflns_limit_h_min     -8
_diffrn_reflns_limit_h_max     7
_diffrn_reflns_limit_k_min     -15
_diffrn_reflns_limit_k_max     14
_diffrn_reflns_limit_l_min     -44
_diffrn_reflns_limit_l_max     41
_refine_special_details
;
 Refinement of F^2^ against ALL reflections.  The weighted R-factor wR and
 goodness of fit S are based on F^2^, conventional R-factors R are based
 on F, with F set to zero for negative F^2^. The threshold expression of
 F^2^ > 2sigma(F^2^) is used only for calculating R-factors(gt) etc. and is
 not relevant to the choice of reflections for refinement.  R-factors based
 on F^2^ are statistically about twice as large as those based on F, and R-
 factors based on ALL data will be even larger.
;
_reflns_number_total     2943
_reflns_number_gt     1864
_reflns_threshold_expression     I>2sigma(I)
_refine_ls_structure_factor_coef     Fsqd
_refine_ls_matrix_type     full
_refine_ls_R_factor_all     0.0926
_refine_ls_R_factor_gt     0.0565
_refine_ls_wR_factor_gt     0.1227
_refine_ls_wR_factor_ref     0.1437
_refine_ls_goodness_of_fit_ref     1.038
_refine_ls_restrained_S_all     1.037
_refine_ls_number_reflns     2943
_refine_ls_number_parameters     225
_refine_ls_number_restraints     3
_refine_ls_hydrogen_treatment     mixed
_refine_ls_weighting_scheme     calc
_refine_ls_weighting_details
         'calc w=1/[\s^2^(Fo^2^)+(0.0611P)^2^+1.0475P] where P=(Fo^2^+2Fc^2^)/3'
_atom_sites_solution_hydrogens     geom
_atom_sites_solution_primary     direct
_atom_sites_solution_secondary     difmap
_refine_ls_shift/su_max     0.000
_refine_ls_shift/su_mean     0.000
_refine_diff_density_max     0.283
_refine_diff_density_min     -0.409
_refine_ls_extinction_method     none
_refine_ls_extinction_coef     ?
loop_
    _atom_type_symbol
    _atom_type_description
    _atom_type_scat_dispersion_real
    _atom_type_scat_dispersion_imag
    _atom_type_scat_source
    'C' 'C' 0.0033 0.0016
                         'International Tables Vol C Tables 4.2.6.8 and 6.1.1.4'
    'H' 'H' 0.0000 0.0000
                         'International Tables Vol C Tables 4.2.6.8 and 6.1.1.4'
    'N' 'N' 0.0061 0.0033
                         'International Tables Vol C Tables 4.2.6.8 and 6.1.1.4'
    'O' 'O' 0.0106 0.0060
                         'International Tables Vol C Tables 4.2.6.8 and 6.1.1.4'
_computing_data_collection     'SMART (Siemens, 1996)'
_computing_cell_refinement     'SAINT (Siemens, 1996)'
_computing_data_reduction     'SAINT (Siemens, 1996)'
_computing_structure_solution     'SHELXTL (Sheldrick, 2008)'
_computing_structure_refinement     'SHELXTL (Sheldrick, 2008)'
_computing_molecular_graphics     'SHELXTL (Sheldrick, 2008)'
_computing_publication_material     'SHELXTL (Sheldrick, 2008)'
loop_
    _atom_site_type_symbol
    _atom_site_label
    _atom_site_fract_x
    _atom_site_fract_y
    _atom_site_fract_z
    _atom_site_U_iso_or_equiv
    _atom_site_adp_type
    _atom_site_calc_flag
    _atom_site_refinement_flags
    _atom_site_occupancy
    _atom_site_disorder_assembly
    _atom_site_disorder_group
    N N1 0.1806(3) 0.84470(14) 0.25789(5) 0.0447(5) Uani d . 1 . .
    O O1 0.1534(3) 1.07919(12) 0.35666(4) 0.0547(5) Uani d . 1 . .
    N N2 0.1728(3) 0.89892(13) 0.35114(5) 0.0406(5) Uani d . 1 . .
    N N3 -0.1048(3) 0.66704(14) 0.44146(5) 0.0431(5) Uani d . 1 . .
    O O2 -0.2365(3) 0.47670(15) 0.47362(5) 0.0807(7) Uani d . 1 . .
    C C6 0.1586(3) 1.02874(17) 0.23807(6) 0.0401(6) Uani d . 1 . .
    C C5 0.1701(3) 0.91850(17) 0.23121(6) 0.0402(6) Uani d . 1 . .
    C C4 0.1701(4) 0.8838(2) 0.19565(6) 0.0509(7) Uani d . 1 . .
    H H4 0.1744 0.8119 0.1907 0.061 Uiso calc R 1 . .
    C C1 0.1522(4) 1.09912(19) 0.20898(7) 0.0519(7) Uani d . 1 . .
    H H1 0.1446 1.1714 0.2132 0.062 Uiso calc R 1 . .
    C C3 0.1638(4) 0.9544(2) 0.16832(7) 0.0561(7) Uani d . 1 . .
    H H3 0.1642 0.9301 0.1450 0.067 Uiso calc R 1 . .
    C C2 0.1569(4) 1.0629(2) 0.17496(7) 0.0582(7) Uani d . 1 . .
    H H2 0.1554 1.1104 0.1561 0.070 Uiso calc R 1 . .
    C C9 0.1791(3) 0.88333(16) 0.29006(6) 0.0386(6) Uani d . 1 . .
    C C8 0.1644(3) 0.99006(16) 0.29942(5) 0.0371(6) Uani d . 1 . .
    C C10 0.1624(3) 0.99828(17) 0.33838(6) 0.0399(6) Uani d . 1 . .
    C C7 0.1545(3) 1.06426(17) 0.27334(6) 0.0416(6) Uani d . 1 . .
    H H7 0.1454 1.1358 0.2787 0.050 Uiso calc R 1 . .
    C C11 0.1741(4) 0.87224(18) 0.38875(6) 0.0445(6) Uani d . 1 . .
    H H11A 0.1305 0.9325 0.4025 0.053 Uiso calc R 1 . .
    H H11B 0.3034 0.8560 0.3961 0.053 Uiso calc R 1 . .
    C C13 0.0266(4) 0.75468(17) 0.43519(6) 0.0443(6) Uani d . 1 . .
    H H13A 0.1507 0.7370 0.4450 0.053 Uiso calc R 1 . .
    H H13B -0.0197 0.8171 0.4474 0.053 Uiso calc R 1 . .
    C C12 0.0472(4) 0.77880(18) 0.39619(6) 0.0454(6) Uani d . 1 . .
    H H12A 0.0990 0.7172 0.3843 0.054 Uiso calc R 1 . .
    H H12B -0.0781 0.7924 0.3863 0.054 Uiso calc R 1 . .
    C C15 -0.1663(5) 0.4788(2) 0.43826(7) 0.0720(9) Uani d . 1 . .
    H H15A -0.2717 0.4900 0.4220 0.086 Uiso calc R 1 . .
    H H15B -0.1090 0.4111 0.4327 0.086 Uiso calc R 1 . .
    C C17 -0.1709(5) 0.6639(2) 0.47821(7) 0.0656(9) Uani d . 1 . .
    H H17A -0.2290 0.7310 0.4844 0.079 Uiso calc R 1 . .
    H H17B -0.0636 0.6521 0.4940 0.079 Uiso calc R 1 . .
    C C14 -0.0214(4) 0.56444(18) 0.43321(7) 0.0547(7) Uani d . 1 . .
    H H14A 0.0871 0.5517 0.4486 0.066 Uiso calc R 1 . .
    H H14B 0.0234 0.5641 0.4088 0.066 Uiso calc R 1 . .
    C C16 -0.3143(5) 0.5764(2) 0.48256(9) 0.0875(12) Uani d . 1 . .
    H H16A -0.3581 0.5748 0.5070 0.105 Uiso calc R 1 . .
    H H16B -0.4237 0.5905 0.4675 0.105 Uiso calc R 1 . .
    C C18 0.1877(4) 0.81867(18) 0.32341(6) 0.0467(6) Uani d . 1 . .
    H H18A 0.0826 0.7690 0.3246 0.056 Uiso calc R 1 . .
    H H18B 0.3072 0.7803 0.3251 0.056 Uiso calc R 1 . .
    O O1W 0.5672(4) 0.72672(19) 0.39612(10) 0.1179(11) Uani d D 1 . .
    H H1W 0.638(6) 0.695(3) 0.4116(10) 0.17(2) Uiso d D 1 . .
    H H2W 0.506(6) 0.678(3) 0.3845(11) 0.20(2) Uiso d D 1 . .
loop_
    _atom_site_aniso_label
    _atom_site_aniso_U_11
    _atom_site_aniso_U_22
    _atom_site_aniso_U_33
    _atom_site_aniso_U_12
    _atom_site_aniso_U_13
    _atom_site_aniso_U_23
    N1 0.0601(15) 0.0386(10) 0.0354(11) 0.0044(10) -0.0005(9) 0.0000(8)
    O1 0.0741(14) 0.0385(9) 0.0515(10) -0.0030(8) 0.0045(9) -0.0100(8)
    N2 0.0512(13) 0.0360(10) 0.0346(10) -0.0028(9) 0.0013(9) -0.0007(8)
    N3 0.0506(13) 0.0402(11) 0.0384(11) -0.0036(9) 0.0092(9) -0.0022(8)
    O2 0.120(2) 0.0528(12) 0.0695(13) -0.0217(12) 0.0372(13) -0.0008(9)
    C6 0.0372(15) 0.0409(13) 0.0424(13) -0.0019(11) -0.0023(11) 0.0071(10)
    C5 0.0361(14) 0.0451(14) 0.0393(13) 0.0026(11) -0.0004(11) 0.0037(10)
    C4 0.0583(18) 0.0533(15) 0.0410(14) 0.0107(13) -0.0017(12) 0.0002(12)
    C1 0.0547(18) 0.0467(14) 0.0543(16) -0.0010(12) -0.0034(13) 0.0114(12)
    C3 0.0527(18) 0.0750(19) 0.0406(14) 0.0123(14) -0.0010(12) 0.0058(13)
    C2 0.0565(19) 0.0665(18) 0.0517(17) 0.0026(14) -0.0005(14) 0.0192(13)
    C9 0.0429(15) 0.0352(12) 0.0378(13) 0.0001(10) 0.0004(11) 0.0005(10)
    C8 0.0382(14) 0.0332(12) 0.0400(13) -0.0036(10) 0.0025(11) -0.0001(9)
    C10 0.0389(14) 0.0363(13) 0.0444(14) -0.0037(10) 0.0019(11) -0.0029(10)
    C7 0.0445(16) 0.0338(12) 0.0465(14) -0.0035(11) -0.0017(12) -0.0003(10)
    C11 0.0495(16) 0.0495(14) 0.0346(13) -0.0068(12) -0.0018(11) 0.0005(10)
    C13 0.0513(16) 0.0429(13) 0.0387(13) -0.0055(12) -0.0027(11) 0.0000(10)
    C12 0.0519(17) 0.0450(14) 0.0393(13) -0.0069(12) -0.0013(11) 0.0015(10)
    C15 0.096(3) 0.0501(16) 0.070(2) -0.0123(16) 0.0266(18) -0.0086(14)
    C17 0.091(2) 0.0552(16) 0.0503(16) -0.0108(16) 0.0242(15) -0.0076(12)
    C14 0.068(2) 0.0441(14) 0.0522(15) 0.0011(13) 0.0158(14) 0.0000(11)
    C16 0.114(3) 0.062(2) 0.086(2) -0.0226(19) 0.054(2) -0.0117(16)
    C18 0.0626(18) 0.0372(13) 0.0402(13) -0.0027(12) 0.0009(12) -0.0006(10)
    O1W 0.091(2) 0.0689(15) 0.194(3) 0.0150(14) -0.066(2) -0.0318(18)
_geom_special_details
;
 All esds (except the esd in the dihedral angle between two l.s. planes)
 are estimated using the full covariance matrix.  The cell esds are taken
 into account individually in the estimation of esds in distances, angles
 and torsion angles; correlations between esds in cell parameters are only
 used when they are defined by crystal symmetry.  An approximate (isotropic)
 treatment of cell esds is used for estimating esds involving l.s. planes.
;
loop_
    _geom_bond_atom_site_label_1
    _geom_bond_atom_site_label_2
    _geom_bond_site_symmetry_2
    _geom_bond_distance
    _geom_bond_publ_flag
    N1 C9 . 1.305(3) ?
    N1 C5 . 1.373(3) ?
    O1 C10 . 1.235(3) ?
    N2 C10 . 1.348(3) ?
    N2 C11 . 1.454(3) ?
    N2 C18 . 1.460(3) ?
    N3 C14 . 1.458(3) ?
    N3 C17 . 1.458(3) ?
    N3 C13 . 1.461(3) ?
    O2 C15 . 1.418(3) ?
    O2 C16 . 1.415(4) ?
    C6 C7 . 1.401(3) ?
    C6 C1 . 1.411(3) ?
    C6 C5 . 1.421(3) ?
    C5 C4 . 1.408(3) ?
    C4 C3 . 1.362(3) ?
    C4 H4 . 0.9300 ?
    C1 C2 . 1.360(3) ?
    C1 H1 . 0.9300 ?
    C3 C2 . 1.397(4) ?
    C3 H3 . 0.9300 ?
    C2 H2 . 0.9300 ?
    C9 C8 . 1.400(3) ?
    C9 C18 . 1.499(3) ?
    C8 C7 . 1.360(3) ?
    C8 C10 . 1.469(3) ?
    C7 H7 . 0.9300 ?
    C11 C12 . 1.506(3) ?
    C11 H11A . 0.9700 ?
    C11 H11B . 0.9700 ?
    C13 C12 . 1.505(3) ?
    C13 H13A . 0.9700 ?
    C13 H13B . 0.9700 ?
    C12 H12A . 0.9700 ?
    C12 H12B . 0.9700 ?
    C15 C14 . 1.498(4) ?
    C15 H15A . 0.9700 ?
    C15 H15B . 0.9700 ?
    C17 C16 . 1.505(4) ?
    C17 H17A . 0.9700 ?
    C17 H17B . 0.9700 ?
    C14 H14A . 0.9700 ?
    C14 H14B . 0.9700 ?
    C16 H16A . 0.9700 ?
    C16 H16B . 0.9700 ?
    C18 H18A . 0.9700 ?
    C18 H18B . 0.9700 ?
    O1W H1W . 0.86(4) ?
    O1W H2W . 0.87(4) ?
loop_
    _geom_angle_atom_site_label_1
    _geom_angle_atom_site_label_2
    _geom_angle_atom_site_label_3
    _geom_angle_site_symmetry_1
    _geom_angle_site_symmetry_3
    _geom_angle
    _geom_angle_publ_flag
    C9 N1 C5 . . 114.99(18) ?
    C10 N2 C11 . . 124.29(19) ?
    C10 N2 C18 . . 113.48(18) ?
    C11 N2 C18 . . 122.21(17) ?
    C14 N3 C17 . . 107.80(19) ?
    C14 N3 C13 . . 112.86(19) ?
    C17 N3 C13 . . 111.95(18) ?
    C15 O2 C16 . . 109.9(2) ?
    C7 C6 C1 . . 122.1(2) ?
    C7 C6 C5 . . 119.21(19) ?
    C1 C6 C5 . . 118.7(2) ?
    N1 C5 C4 . . 118.8(2) ?
    N1 C5 C6 . . 122.6(2) ?
    C4 C5 C6 . . 118.6(2) ?
    C3 C4 C5 . . 120.8(2) ?
    C3 C4 H4 . . 119.6 ?
    C5 C4 H4 . . 119.6 ?
    C2 C1 C6 . . 121.1(2) ?
    C2 C1 H1 . . 119.5 ?
    C6 C1 H1 . . 119.5 ?
    C4 C3 C2 . . 120.7(2) ?
    C4 C3 H3 . . 119.6 ?
    C2 C3 H3 . . 119.6 ?
    C1 C2 C3 . . 120.0(2) ?
    C1 C2 H2 . . 120.0 ?
    C3 C2 H2 . . 120.0 ?
    N1 C9 C8 . . 126.5(2) ?
    N1 C9 C18 . . 124.83(19) ?
    C8 C9 C18 . . 108.63(18) ?
    C7 C8 C9 . . 119.3(2) ?
    C7 C8 C10 . . 132.08(19) ?
    C9 C8 C10 . . 108.65(18) ?
    O1 C10 N2 . . 125.3(2) ?
    O1 C10 C8 . . 127.9(2) ?
    N2 C10 C8 . . 106.78(18) ?
    C8 C7 C6 . . 117.4(2) ?
    C8 C7 H7 . . 121.3 ?
    C6 C7 H7 . . 121.3 ?
    N2 C11 C12 . . 111.07(18) ?
    N2 C11 H11A . . 109.4 ?
    C12 C11 H11A . . 109.4 ?
    N2 C11 H11B . . 109.4 ?
    C12 C11 H11B . . 109.4 ?
    H11A C11 H11B . . 108.0 ?
    N3 C13 C12 . . 111.82(18) ?
    N3 C13 H13A . . 109.3 ?
    C12 C13 H13A . . 109.3 ?
    N3 C13 H13B . . 109.3 ?
    C12 C13 H13B . . 109.3 ?
    H13A C13 H13B . . 107.9 ?
    C11 C12 C13 . . 113.39(19) ?
    C11 C12 H12A . . 108.9 ?
    C13 C12 H12A . . 108.9 ?
    C11 C12 H12B . . 108.9 ?
    C13 C12 H12B . . 108.9 ?
    H12A C12 H12B . . 107.7 ?
    O2 C15 C14 . . 111.6(2) ?
    O2 C15 H15A . . 109.3 ?
    C14 C15 H15A . . 109.3 ?
    O2 C15 H15B . . 109.3 ?
    C14 C15 H15B . . 109.3 ?
    H15A C15 H15B . . 108.0 ?
    N3 C17 C16 . . 109.6(2) ?
    N3 C17 H17A . . 109.8 ?
    C16 C17 H17A . . 109.8 ?
    N3 C17 H17B . . 109.8 ?
    C16 C17 H17B . . 109.8 ?
    H17A C17 H17B . . 108.2 ?
    N3 C14 C15 . . 110.2(2) ?
    N3 C14 H14A . . 109.6 ?
    C15 C14 H14A . . 109.6 ?
    N3 C14 H14B . . 109.6 ?
    C15 C14 H14B . . 109.6 ?
    H14A C14 H14B . . 108.1 ?
    O2 C16 C17 . . 111.9(3) ?
    O2 C16 H16A . . 109.2 ?
    C17 C16 H16A . . 109.2 ?
    O2 C16 H16B . . 109.2 ?
    C17 C16 H16B . . 109.2 ?
    H16A C16 H16B . . 107.9 ?
    N2 C18 C9 . . 102.43(17) ?
    N2 C18 H18A . . 111.3 ?
    C9 C18 H18A . . 111.3 ?
    N2 C18 H18B . . 111.3 ?
    C9 C18 H18B . . 111.3 ?
    H18A C18 H18B . . 109.2 ?
    H1W O1W H2W . . 107(4) ?
loop_
    _geom_torsion_atom_site_label_1
    _geom_torsion_atom_site_label_2
    _geom_torsion_atom_site_label_3
    _geom_torsion_atom_site_label_4
    _geom_torsion_site_symmetry_1
    _geom_torsion_site_symmetry_2
    _geom_torsion_site_symmetry_3
    _geom_torsion_site_symmetry_4
    _geom_torsion
    _geom_torsion_publ_flag
    C9 N1 C5 C4 . . . . -179.8(2) ?
    C9 N1 C5 C6 . . . . 0.1(3) ?
    C7 C6 C5 N1 . . . . -1.1(4) ?
    C1 C6 C5 N1 . . . . 178.7(2) ?
    C7 C6 C5 C4 . . . . 178.7(2) ?
    C1 C6 C5 C4 . . . . -1.4(3) ?
    N1 C5 C4 C3 . . . . -178.7(2) ?
    C6 C5 C4 C3 . . . . 1.5(4) ?
    C7 C6 C1 C2 . . . . 179.8(2) ?
    C5 C6 C1 C2 . . . . 0.0(4) ?
    C5 C4 C3 C2 . . . . -0.1(4) ?
    C6 C1 C2 C3 . . . . 1.5(4) ?
    C4 C3 C2 C1 . . . . -1.4(4) ?
    C5 N1 C9 C8 . . . . 1.3(4) ?
    C5 N1 C9 C18 . . . . 179.5(2) ?
    N1 C9 C8 C7 . . . . -1.6(4) ?
    C18 C9 C8 C7 . . . . 180.0(2) ?
    N1 C9 C8 C10 . . . . 178.3(2) ?
    C18 C9 C8 C10 . . . . -0.2(3) ?
    C11 N2 C10 O1 . . . . 0.3(4) ?
    C18 N2 C10 O1 . . . . -178.3(2) ?
    C11 N2 C10 C8 . . . . -179.8(2) ?
    C18 N2 C10 C8 . . . . 1.6(3) ?
    C7 C8 C10 O1 . . . . -1.1(5) ?
    C9 C8 C10 O1 . . . . 179.0(2) ?
    C7 C8 C10 N2 . . . . 179.0(3) ?
    C9 C8 C10 N2 . . . . -0.9(3) ?
    C9 C8 C7 C6 . . . . 0.4(3) ?
    C10 C8 C7 C6 . . . . -179.5(2) ?
    C1 C6 C7 C8 . . . . -179.0(2) ?
    C5 C6 C7 C8 . . . . 0.8(3) ?
    C10 N2 C11 C12 . . . . 137.0(2) ?
    C18 N2 C11 C12 . . . . -44.5(3) ?
    C14 N3 C13 C12 . . . . 75.8(3) ?
    C17 N3 C13 C12 . . . . -162.4(2) ?
    N2 C11 C12 C13 . . . . -173.9(2) ?
    N3 C13 C12 C11 . . . . 177.1(2) ?
    C16 O2 C15 C14 . . . . 56.8(4) ?
    C14 N3 C17 C16 . . . . -58.6(3) ?
    C13 N3 C17 C16 . . . . 176.7(2) ?
    C17 N3 C14 C15 . . . . 59.0(3) ?
    C13 N3 C14 C15 . . . . -176.9(2) ?
    O2 C15 C14 N3 . . . . -59.0(3) ?
    C15 O2 C16 C17 . . . . -57.1(4) ?
    N3 C17 C16 O2 . . . . 59.1(4) ?
    C10 N2 C18 C9 . . . . -1.7(3) ?
    C11 N2 C18 C9 . . . . 179.7(2) ?
    N1 C9 C18 N2 . . . . -177.5(2) ?
    C8 C9 C18 N2 . . . . 1.0(3) ?
loop_
    _geom_hbond_atom_site_label_D
    _geom_hbond_atom_site_label_H
    _geom_hbond_atom_site_label_A
    _geom_hbond_site_symmetry_A
    _geom_hbond_distance_DH
    _geom_hbond_distance_HA
    _geom_hbond_distance_DA
    _geom_hbond_angle_DHA
    O1W H1W N3 1_655 0.86(4) 2.15(4) 2.961(4) 155(4)
    O1W H2W O1 8_655 0.87(4) 1.98(4) 2.843(3) 174(4)
    C11 H11B O1W . 0.97 2.47 3.326(4) 147
