# Supplementary material for: 2-(3-Morpholino­prop­yl)-2,3-dihydro-1H-pyrrolo­[3,4-b]quinolin-1-one monohydrate
Source: Acta Crystallogr Sect E Struct Rep Online. 2010 Nov 13;66(Pt 12):o3180. doi: 10.1107/S1600536810046349 (PMC3011724; doi:10.1107/S1600536810046349)
Supplement: Supplementary file 2 [file e-66-o3180-Isup2.hkl]

# 
# h,k,l, Fc-squared, Fo-squared, sigma(Fo-squared) and status flag 
# 
data_I
_shelx_title ' zt02 in Pbca' 
_shelx_refln_list_code          4 
_shelx_F_calc_maximum      355.82 
_exptl_crystal_F_000      1474.00 
_reflns_d_resolution_high  0.8409 
 
loop_ 
 _symmetry_equiv_pos_as_xyz 
 'x, y, z' 
 '-x+1/2, -y, z+1/2' 
 '-x, y+1/2, -z+1/2' 
 'x+1/2, -y+1/2, -z' 
 '-x, -y, -z' 
 'x-1/2, y, -z-1/2' 
 'x, -y-1/2, z-1/2' 
 '-x-1/2, y-1/2, z' 
 
_cell_length_a     7.0107 
_cell_length_b    12.6550 
_cell_length_c    37.6094 
_cell_angle_alpha  90.000 
_cell_angle_beta   90.000 
_cell_angle_gamma  90.000 
 
_shelx_F_squared_multiplier     1.000 
 
loop_ 
 _refln_index_h 
 _refln_index_k 
 _refln_index_l 
 _refln_F_squared_calc 
 _refln_F_squared_meas 
 _refln_F_squared_sigma 
 _refln_observed_status 
   2   0   0    50503.86    35180.12   1403.52 o 
   4   0   0    13499.51    12119.80    506.66 o 
   6   0   0    11794.12    10621.80    457.01 o 
   2   1   0    10357.36     9764.76    282.72 o 
   4   1   0      423.87      567.91     35.63 o 
   6   1   0     1415.24     1415.40     63.59 o 
   8   1   0       90.45       86.76     47.99 o 
   0   2   0    39965.43    28771.18    882.95 o 
   2   2   0    36800.46    30703.64    867.30 o 
   4   2   0     2537.51     2453.72    212.83 o 
   6   2   0     2891.09     2645.88     99.26 o 
   8   2   0        3.52       20.97     39.56 o 
   2   3   0      244.85      243.24     11.76 o 
   4   3   0     6060.76     6448.61    200.05 o 
   6   3   0       31.65       20.11     13.59 o 
   8   3   0       37.95      -14.12     39.71 o 
   0   4   0      128.76      146.86      8.61 o 
   2   4   0     4831.81     4550.22    100.15 o 
   4   4   0     1604.06     1596.77     61.75 o 
   6   4   0      360.65      347.84     30.61 o 
   8   4   0       29.92      -21.62     33.15 o 
   2   5   0      225.50      252.21     16.32 o 
   4   5   0     2798.26     2915.17     91.23 o 
   6   5   0       21.23       16.89     26.34 o 
   0   6   0     2655.65     2540.13    122.90 o 
   2   6   0     2600.27     2568.09     55.06 o 
   4   6   0        7.26        2.61      6.72 o 
   6   6   0      135.02       91.95     56.21 o 
   2   7   0     2190.40     2484.10     54.45 o 
   4   7   0       68.62       95.65     12.34 o 
   6   7   0        8.03      -20.89     32.54 o 
   0   8   0        6.15       10.64      8.14 o 
   2   8   0      133.25      136.84     21.64 o 
   4   8   0       30.14       13.61     10.18 o 
   6   8   0       23.94       13.50     19.64 o 
   2   9   0      966.68      992.14     45.89 o 
   4   9   0       31.89       28.93     12.21 o 
   6   9   0        3.21       14.85     19.57 o 
   0  10   0       53.90       49.07     21.55 o 
   2  10   0      575.94      553.39     25.91 o 
   4  10   0       79.93       79.46     16.40 o 
   6  10   0       98.90       99.33     28.84 o 
   2  11   0     1315.11     1350.65     64.74 o 
   4  11   0      277.98      389.33     31.52 o 
   0  12   0     1405.89     1491.65     99.30 o 
   2  12   0       47.73       25.47     25.69 o 
   4  12   0      146.04      166.17     28.81 o 
   2  13   0       32.90       34.93     20.31 o 
   4  13   0      107.43       44.34     22.50 o 
   0  14   0        7.37        4.97     22.77 o 
   2  14   0       24.42      -10.08     17.55 o 
   1   1   1      885.39      739.53     16.41 o 
   2   1   1   126609.84    65897.96   3319.13 o 
   3   1   1      724.42      731.34     23.31 o 
   4   1   1    22494.08    20925.22    426.62 o 
   5   1   1       48.16       48.17     15.00 o 
   6   1   1       30.80       35.74     12.11 o 
   7   1   1        0.04       14.82     20.97 o 
   8   1   1     1249.35      906.88    103.48 o 
   0   2   1     9899.99     8557.94    174.67 o 
   1   2   1    14503.22    12236.10    176.15 o 
   2   2   1     9023.62     8850.64    163.97 o 
   3   2   1      641.30      629.49     23.63 o 
   4   2   1      194.93      193.53     15.71 o 
   5   2   1       48.91       52.42      9.89 o 
   6   2   1      523.65      495.76     25.45 o 
   7   2   1       85.48      101.39     22.86 o 
   8   2   1      350.86      457.68     75.84 o 
   1   3   1      648.06      615.04     11.26 o 
   2   3   1        4.11       -1.83      2.44 o 
   3   3   1      397.91      500.72     18.41 o 
   4   3   1       38.83       37.87      9.70 o 
   5   3   1      413.94      399.24     20.51 o 
   6   3   1      158.51      161.43     15.16 o 
   7   3   1        8.07        6.98     12.90 o 
   8   3   1      104.38      122.57     37.58 o 
   0   4   1     7108.26     6857.09    127.68 o 
   1   4   1     6763.75     6818.93    100.97 o 
   2   4   1      171.81      153.84      7.01 o 
   3   4   1      316.36      312.15     13.05 o 
   4   4   1       86.78      114.09     10.17 o 
   5   4   1        3.10        9.99      6.28 o 
   6   4   1      211.87      212.43     18.73 o 
   7   4   1        1.40       -4.46     14.30 o 
   8   4   1        5.06        8.96     28.07 o 
   1   5   1      130.72      157.44      5.62 o 
   2   5   1     2917.62     2934.28     48.08 o 
   3   5   1     3052.08     2928.56     50.26 o 
   4   5   1      503.33      570.63     22.10 o 
   5   5   1        0.41        0.15      5.61 o 
   6   5   1        5.22        1.80      8.58 o 
   7   5   1        0.09       20.51     15.28 o 
   0   6   1     4258.41     4739.64     91.80 o 
   1   6   1     1810.52     1797.95     27.93 o 
   2   6   1      481.73      600.12     14.94 o 
   3   6   1      590.96      665.29     24.81 o 
   4   6   1      264.31      300.92     13.29 o 
   5   6   1      361.27      363.91     17.78 o 
   6   6   1      315.76      373.70     29.56 o 
   7   6   1        0.00      -13.08     14.46 o 
   1   7   1      954.29      933.14     17.27 o 
   2   7   1        0.91        8.05      3.63 o 
   3   7   1       35.22       25.18      5.46 o 
   4   7   1       45.37       46.60      6.90 o 
   5   7   1       56.41       51.24      9.90 o 
   6   7   1       16.29        4.66     11.83 o 
   7   7   1       27.68       18.34     17.28 o 
   0   8   1      233.21      190.07     10.40 o 
   1   8   1      410.08      410.41     12.01 o 
   2   8   1      110.79      125.45     11.74 o 
   3   8   1       45.85       39.85      6.49 o 
   4   8   1        7.54       -1.15      5.93 o 
   5   8   1      130.47      136.16     23.32 o 
   6   8   1        0.00       -7.60     12.30 o 
   7   8   1       38.29       35.39     18.26 o 
   1   9   1     2617.39     2645.04     47.05 o 
   2   9   1       10.94       10.60      5.44 o 
   3   9   1       43.70       46.37      9.42 o 
   4   9   1      132.78      133.43     12.93 o 
   5   9   1        3.94        4.71      9.93 o 
   6   9   1       12.69        1.28     13.70 o 
   0  10   1     1406.62     1451.62     92.24 o 
   1  10   1      383.54      378.95     20.40 o 
   2  10   1       52.76       57.03      7.97 o 
   3  10   1      127.83      125.93     12.38 o 
   4  10   1       49.38       37.38      9.48 o 
   5  10   1        3.60        5.88     10.29 o 
   6  10   1       74.41       38.14     16.80 o 
   1  11   1        7.66        4.07     10.43 o 
   2  11   1      488.52      474.53     25.04 o 
   3  11   1      286.80      307.22     24.45 o 
   4  11   1      191.90      174.11     15.97 o 
   5  11   1       30.60       41.27     13.62 o 
   0  12   1      627.37      630.31     45.93 o 
   1  12   1       69.44       40.36     23.26 o 
   2  12   1      122.95       66.25     14.26 o 
   3  12   1        5.14       -2.21     10.96 o 
   4  12   1       16.16       -7.42     11.83 o 
   5  12   1      128.36      129.20     25.21 o 
   1  13   1       50.44       48.56     13.90 o 
   2  13   1       51.40       39.78     14.03 o 
   3  13   1       20.14        0.33     19.41 o 
   4  13   1        0.11       -0.12     12.77 o 
   0  14   1        4.10       -3.35     16.94 o 
   1  14   1        0.03       -0.26     12.69 o 
   2  14   1        0.74       17.81     14.01 o 
   3  14   1       87.76      106.62     19.45 o 
   1   0   2     1028.16     1081.98     35.51 o 
   2   0   2    23509.90    19609.20    557.26 o 
   3   0   2      654.54      727.91     57.68 o 
   4   0   2     8012.99     8463.19    256.03 o 
   5   0   2      339.91      343.52     27.75 o 
   6   0   2     4331.54     3947.27    135.66 o 
   7   0   2      488.49      437.90     42.10 o 
   8   0   2      239.12      195.93     58.30 o 
   1   1   2     8379.92     7005.44    116.86 o 
   2   1   2     2034.17     2245.26     51.11 o 
   3   1   2      163.51      215.01     12.24 o 
   4   1   2     1594.84     1726.18     53.24 o 
   5   1   2      339.10      335.50     20.16 o 
   6   1   2       15.23       -0.34      8.00 o 
   7   1   2        1.01      -15.71     10.47 o 
   8   1   2       10.67       23.61     23.72 o 
   0   2   2    15863.61    13318.51    270.07 o 
   1   2   2      451.58      361.10     10.03 o 
   2   2   2      556.25      538.22     15.57 o 
   3   2   2      721.54      720.19     21.27 o 
   4   2   2     2707.15     2974.07     65.54 o 
   5   2   2      282.05      277.31     16.98 o 
   6   2   2      958.73      949.44     43.64 o 
   7   2   2       66.33       79.03     24.62 o 
   8   2   2       13.65       18.40     27.50 o 
   1   3   2        2.52        4.79      1.82 o 
   2   3   2      661.68      659.19     18.01 o 
   3   3   2        1.94       -3.79      3.71 o 
   4   3   2      212.19      206.64     13.53 o 
   5   3   2        5.07        8.99      7.24 o 
   6   3   2      377.20      385.13     26.30 o 
   7   3   2        0.91        4.61     15.71 o 
   8   3   2        3.80        9.70     22.11 o 
   0   4   2    12355.74    11308.58    232.64 o 
   1   4   2     1940.15     1880.71     27.63 o 
   2   4   2     1488.82     1564.50     27.87 o 
   3   4   2      614.26      666.47     17.73 o 
   4   4   2      383.82      373.11     17.61 o 
   5   4   2       39.15       32.45      8.43 o 
   6   4   2       47.70       37.81     11.51 o 
   7   4   2        0.07        3.46     17.38 o 
   8   4   2       18.28       11.48     27.48 o 
   1   5   2      238.49      213.34      9.04 o 
   2   5   2    13233.33    12928.57    179.41 o 
   3   5   2     4621.60     4769.37     76.65 o 
   4   5   2     1246.29     1416.71     30.16 o 
   5   5   2        4.13        5.90      5.63 o 
   6   5   2        4.33       12.93      9.20 o 
   7   5   2        1.91        9.32     18.69 o 
   0   6   2      588.40      634.36     17.18 o 
   1   6   2      103.61      123.36      5.86 o 
   2   6   2      972.51      986.61     20.72 o 
   3   6   2       83.62       82.27      9.39 o 
   4   6   2      492.52      499.56     21.20 o 
   5   6   2       51.96       41.37      8.26 o 
   6   6   2        4.84        6.89      9.73 o 
   7   6   2       31.48       10.66     15.83 o 
   1   7   2        0.04        2.77      2.76 o 
   2   7   2      114.70      110.65      7.66 o 
   3   7   2       24.73       22.01      5.28 o 
   4   7   2      271.15      300.09     14.88 o 
   5   7   2      163.01      196.27     16.06 o 
   6   7   2        0.69        8.44     11.87 o 
   7   7   2        9.09        7.55     18.97 o 
   0   8   2       63.08       49.93     12.53 o 
   1   8   2      492.97      559.95     14.08 o 
   2   8   2        5.16        3.21      4.48 o 
   3   8   2       69.56       54.84      7.09 o 
   4   8   2       13.32        6.31      7.48 o 
   5   8   2       73.90      101.81     14.22 o 
   6   8   2        7.36       28.69     14.89 o 
   7   8   2      132.44      121.78     27.49 o 
   1   9   2       22.30       32.62      6.12 o 
   2   9   2        7.53        6.63      5.19 o 
   3   9   2       10.64       11.87      6.62 o 
   4   9   2       15.79        9.08      7.53 o 
   5   9   2        2.32        6.58      9.41 o 
   6   9   2       19.54       27.16     14.76 o 
   0  10   2      774.82      723.17     41.24 o 
   1  10   2      676.63      594.05     25.03 o 
   2  10   2        8.62        3.99      6.71 o 
   3  10   2       17.54       21.71      7.66 o 
   4  10   2       12.97       15.98      8.78 o 
   5  10   2      208.90      203.94     19.52 o 
   6  10   2       48.13       29.16     16.47 o 
   1  11   2        8.37       12.91      9.50 o 
   2  11   2       33.21       14.96      9.15 o 
   3  11   2      370.69      395.57     22.85 o 
   4  11   2        5.81        2.89      8.92 o 
   5  11   2       10.94       21.33     12.33 o 
   0  12   2       10.43       13.52     14.49 o 
   1  12   2      101.48      135.15     20.96 o 
   2  12   2       36.87       53.14     13.40 o 
   3  12   2        0.04       -2.00     10.95 o 
   4  12   2        5.45       -5.83     12.18 o 
   5  12   2       60.57       64.34     22.17 o 
   1  13   2       24.03       -2.07     10.76 o 
   2  13   2       65.02       35.71     12.95 o 
   3  13   2       98.16       89.68     17.28 o 
   4  13   2       43.49       37.39     25.38 o 
   0  14   2        4.93      -14.18     16.08 o 
   1  14   2       49.43       43.16     19.47 o 
   2  14   2        0.01        6.56     13.60 o 
   3  14   2       12.03       21.63     15.09 o 
   1   1   3     4259.00     4028.81     74.88 o 
   2   1   3     5341.40     5484.20    103.85 o 
   3   1   3     1953.46     1992.37     48.85 o 
   4   1   3     2574.82     2901.55     70.18 o 
   5   1   3      169.33      196.93     18.82 o 
   6   1   3       11.40        4.08      9.65 o 
   7   1   3        3.93       -6.97     11.43 o 
   8   1   3      175.56      104.84     53.29 o 
   0   2   3     9664.53     9141.26    186.37 o 
   1   2   3      133.12      141.92      4.61 o 
   2   2   3       37.25       41.25      5.83 o 
   3   2   3      652.48      687.04     20.59 o 
   4   2   3        0.21       -1.25      5.42 o 
   5   2   3        0.02        3.08      6.87 o 
   6   2   3        5.03        1.08      9.38 o 
   7   2   3       75.37       79.67     25.42 o 
   8   2   3       22.41       12.79     22.80 o 
   1   3   3     1122.36     1070.91     18.80 o 
   2   3   3       41.35       58.27      4.42 o 
   3   3   3      222.38      260.47     12.69 o 
   4   3   3      102.79      126.79     10.93 o 
   5   3   3        9.69        3.52      8.00 o 
   6   3   3      108.60      104.28     15.77 o 
   7   3   3       61.44       24.06     20.09 o 
   8   3   3        9.66        8.08     21.13 o 
   0   4   3     5632.28     5709.98    107.38 o 
   1   4   3      341.82      327.18      7.41 o 
   2   4   3     2669.25     2780.68     48.48 o 
   3   4   3        3.02       -4.06      3.18 o 
   4   4   3     1453.20     1449.80     55.80 o 
   5   4   3        3.55        4.75      6.52 o 
   6   4   3        0.04        0.34      9.97 o 
   7   4   3       50.42       43.54     20.79 o 
   8   4   3        5.50       12.39     20.16 o 
   1   5   3     1833.66     1887.68     29.86 o 
   2   5   3      146.61      131.40     11.10 o 
   3   5   3     1051.52     1147.77     25.73 o 
   4   5   3       86.42       84.11      8.23 o 
   5   5   3       21.22       17.37      6.32 o 
   6   5   3        0.01       -6.86      8.36 o 
   7   5   3        7.38       -2.32     16.56 o 
   0   6   3      712.30      679.06     18.24 o 
   1   6   3        3.20        0.51      3.14 o 
   2   6   3      750.73      734.22     16.14 o 
   3   6   3        5.28        6.08      4.06 o 
   4   6   3       28.75       22.26      5.56 o 
   5   6   3      137.83      124.03     11.65 o 
   6   6   3       62.22       69.76     12.48 o 
   7   6   3       19.16       32.91     19.29 o 
   1   7   3      190.79      249.68     10.47 o 
   2   7   3      183.11      205.99      9.57 o 
   3   7   3     1766.05     1959.95     39.00 o 
   4   7   3        3.77        9.52      5.76 o 
   5   7   3      143.22      169.57     17.44 o 
   6   7   3       68.78       56.50     12.82 o 
   7   7   3       32.96       30.00     16.22 o 
   0   8   3       72.22       87.37     10.74 o 
   1   8   3      147.48      145.44     13.58 o 
   2   8   3      220.09      247.75     10.43 o 
   3   8   3      325.47      376.89     26.20 o 
   4   8   3        0.52       -5.37      5.78 o 
   5   8   3        0.27       -4.28      8.20 o 
   6   8   3       23.08       21.87     11.63 o 
   7   8   3        0.02        1.61     18.13 o 
   1   9   3       77.94       56.12      7.71 o 
   2   9   3      105.71      112.24      9.02 o 
   3   9   3      214.67      222.01     13.31 o 
   4   9   3       83.19       63.17      9.28 o 
   5   9   3       37.58       41.66     12.07 o 
   6   9   3       19.42       25.32     15.29 o 
   0  10   3     2311.65     2425.07    135.83 o 
   1  10   3     1832.94     1835.22     42.55 o 
   2  10   3       39.97       31.94      8.93 o 
   3  10   3        6.38       -0.09      6.69 o 
   4  10   3        1.08       -7.43      7.93 o 
   5  10   3       41.79       33.84     12.41 o 
   6  10   3       55.28       74.37     18.69 o 
   1  11   3      106.73      103.46     13.51 o 
   2  11   3        1.31        0.24      8.18 o 
   3  11   3      580.66      611.57     27.66 o 
   4  11   3        7.42        5.50     10.02 o 
   5  11   3       38.81       76.68     15.41 o 
   0  12   3      299.86      272.05     32.43 o 
   1  12   3      995.74      980.07     39.03 o 
   2  12   3       11.06       19.70     11.33 o 
   3  12   3       60.34       86.28     15.57 o 
   4  12   3        0.08       10.07     14.38 o 
   5  12   3      114.99      140.51     20.57 o 
   1  13   3      118.17      141.76     18.06 o 
   2  13   3        1.72       11.05     12.26 o 
   3  13   3       48.40       79.43     16.21 o 
   4  13   3       42.78       29.39     17.89 o 
   0  14   3       28.27       34.52     22.42 o 
   1  14   3       14.47       -3.99     12.58 o 
   2  14   3       19.95       -5.05     13.18 o 
   3  14   3        3.59       18.60     14.83 o 
   0   0   4     1890.60     1736.07     42.66 o 
   1   0   4    28702.50    22188.52   1026.20 o 
   2   0   4    15619.51    14558.53    342.94 o 
   3   0   4       30.70        7.03      8.14 o 
   4   0   4        0.66        3.12      7.72 o 
   5   0   4       45.18       39.76     12.54 o 
   6   0   4      228.89      232.83     75.70 o 
   7   0   4        0.01       27.39     30.27 o 
   8   0   4        1.49       -6.49     37.04 o 
   1   1   4     5110.92     4561.96     77.88 o 
   2   1   4     3175.88     2864.59     57.05 o 
   3   1   4     1150.33     1137.85     28.76 o 
   4   1   4      952.90      998.64     35.31 o 
   5   1   4       41.28       59.02      9.34 o 
   6   1   4       15.55        6.37      9.53 o 
   7   1   4       23.18       25.08     12.93 o 
   8   1   4        9.49      -14.39     28.62 o 
   0   2   4    16186.68    13617.29    275.85 o 
   1   2   4     1702.34     1581.07     27.19 o 
   2   2   4      226.95      229.01     12.61 o 
   3   2   4      262.24      228.52     11.72 o 
   4   2   4       73.03       99.88      9.86 o 
   5   2   4       28.66       30.54      8.00 o 
   6   2   4       32.56       15.87     10.16 o 
   7   2   4      126.73      129.82     19.28 o 
   8   2   4        9.91       11.83     46.12 o 
   1   3   4       63.54       63.26      4.98 o 
   2   3   4     2187.29     2213.82     39.13 o 
   3   3   4      271.27      288.43     16.38 o 
   4   3   4      220.16      242.59     14.34 o 
   5   3   4       45.56       48.36      9.31 o 
   6   3   4      192.48      252.15     22.16 o 
   7   3   4        0.21        8.09     12.71 o 
   8   3   4        8.18       20.63     17.65 o 
   0   4   4     2377.30     2129.64     47.93 o 
   1   4   4     2739.74     2608.22     39.31 o 
   2   4   4     1970.21     2025.51     36.87 o 
   3   4   4      538.10      604.96     17.23 o 
   4   4   4       82.22       73.65      8.92 o 
   5   4   4      311.07      375.99     40.33 o 
   6   4   4        3.79        8.53     10.11 o 
   7   4   4        3.83       -4.29     12.71 o 
   8   4   4       16.65       39.06     22.31 o 
   1   5   4      344.15      361.14      9.37 o 
   2   5   4       98.68       96.81      5.88 o 
   3   5   4      838.37      967.79     22.72 o 
   4   5   4      200.03      217.26     11.58 o 
   5   5   4      448.05      495.39     23.97 o 
   6   5   4        0.28        0.31      8.40 o 
   7   5   4        6.63       24.31     21.72 o 
   0   6   4     5748.68     5537.33    106.53 o 
   1   6   4     7235.03     7785.74    110.21 o 
   2   6   4        3.24        0.94      3.37 o 
   3   6   4       40.44       42.04      5.67 o 
   4   6   4       32.59       24.70      6.13 o 
   5   6   4      303.62      298.16     23.37 o 
   6   6   4        4.01       -1.47      8.61 o 
   7   6   4       81.71       60.02     21.54 o 
   1   7   4       16.39        9.55      3.58 o 
   2   7   4       12.09       19.05      4.38 o 
   3   7   4        0.65        6.09      4.29 o 
   4   7   4      116.11      104.80      9.76 o 
   5   7   4      221.83      230.61     21.40 o 
   6   7   4       19.84       35.56     12.10 o 
   7   7   4        0.15       -6.59     15.44 o 
   0   8   4      189.71      164.52     13.47 o 
   1   8   4       83.99      140.55      8.00 o 
   2   8   4        5.57        5.42      4.32 o 
   3   8   4      154.42      125.18     14.26 o 
   4   8   4       33.83       21.84      7.15 o 
   5   8   4      207.11      189.23     15.89 o 
   6   8   4       19.12       16.16     11.77 o 
   7   8   4        4.19       -3.23     18.09 o 
   1   9   4        0.17        0.46      5.24 o 
   2   9   4      448.66      426.89     16.84 o 
   3   9   4       64.80       80.32      9.31 o 
   4   9   4       43.36       18.92      7.45 o 
   5   9   4        0.90        7.74      9.64 o 
   6   9   4        6.70        2.33     11.44 o 
   0  10   4      554.20      566.52     41.76 o 
   1  10   4      396.55      412.76     24.46 o 
   2  10   4       80.53       73.52      9.58 o 
   3  10   4       15.77       10.03      7.12 o 
   4  10   4       18.40       25.64      9.32 o 
   5  10   4       61.24       62.35     14.08 o 
   6  10   4       42.97       41.34     17.91 o 
   1  11   4     1099.16     1174.79     41.11 o 
   2  11   4      244.19      220.89     17.65 o 
   3  11   4      162.38      131.33     14.51 o 
   4  11   4      131.15      172.77     19.64 o 
   5  11   4       43.56       68.73     14.92 o 
   0  12   4       92.73       88.52     26.27 o 
   1  12   4      568.26      595.24     31.66 o 
   2  12   4        1.02        3.52     10.17 o 
   3  12   4       28.50       26.48     11.95 o 
   4  12   4        3.59        7.40     13.21 o 
   1  13   4       58.72       63.06     14.75 o 
   2  13   4        0.05       -0.11     11.43 o 
   3  13   4      264.81      248.86     24.61 o 
   4  13   4       11.57        4.25     16.73 o 
   0  14   4       38.57       63.72     21.78 o 
   1  14   4        4.36        0.09     12.27 o 
   2  14   4       16.62       16.54     14.70 o 
   1   1   5      202.81      224.42      6.74 o 
   2   1   5       69.87      103.85      6.91 o 
   3   1   5      640.26      621.67     26.98 o 
   4   1   5      315.04      279.32     14.82 o 
   5   1   5        4.88       -1.37      5.76 o 
   6   1   5        1.30        6.04     10.82 o 
   7   1   5       10.22        6.49     12.85 o 
   8   1   5        1.47       -6.80     27.65 o 
   0   2   5     8022.75     7137.37    146.92 o 
   1   2   5     1285.95     1225.55     20.58 o 
   2   2   5      258.94      286.61     13.13 o 
   3   2   5      186.07      223.64     11.46 o 
   4   2   5      138.55      126.42     10.63 o 
   5   2   5      158.57      176.44     14.20 o 
   6   2   5        5.44       -1.39      8.69 o 
   7   2   5        0.02        5.15     12.76 o 
   8   2   5        1.72       -1.37     18.40 o 
   1   3   5     5063.23     4789.27     71.80 o 
   2   3   5     2013.35     2183.93     36.43 o 
   3   3   5       76.47       64.56      8.20 o 
   4   3   5        1.73        4.31      5.16 o 
   5   3   5       26.11       29.50      8.25 o 
   6   3   5       42.67      106.94     16.51 o 
   7   3   5       37.42       39.29     15.41 o 
   8   3   5        5.64      -15.58     18.15 o 
   0   4   5      707.57      692.00     17.09 o 
   1   4   5       18.96       11.40      2.65 o 
   2   4   5     1079.74     1079.36     20.88 o 
   3   4   5      756.73      794.83     20.52 o 
   4   4   5      251.98      204.26     12.35 o 
   5   4   5       36.11       31.34      9.96 o 
   6   4   5      136.73      117.78     17.17 o 
   7   4   5        2.79       -2.73     12.17 o 
   1   5   5      115.28      124.75      5.86 o 
   2   5   5     2227.35     2409.15     40.74 o 
   3   5   5     3681.66     3702.50     65.09 o 
   4   5   5      146.85      123.68     10.42 o 
   5   5   5       36.23       52.73     10.15 o 
   6   5   5       35.31       29.54     10.08 o 
   7   5   5      136.69       95.58     24.67 o 
   0   6   5       83.53      100.12      9.48 o 
   1   6   5        0.29        4.33      3.19 o 
   2   6   5      107.28      100.24      6.43 o 
   3   6   5      330.48      322.50     11.42 o 
   4   6   5        7.04        5.25      5.12 o 
   5   6   5      324.24      328.86     31.34 o 
   6   6   5       54.77       48.87     16.20 o 
   7   6   5        0.54       22.29     16.79 o 
   1   7   5     1117.84     1110.95     22.64 o 
   2   7   5     1200.78     1164.40     23.02 o 
   3   7   5      105.74      140.76      9.37 o 
   4   7   5      184.98      174.71     11.96 o 
   5   7   5        0.10       -4.09      7.02 o 
   6   7   5        5.94       19.94     11.88 o 
   7   7   5        1.19       -1.28     17.47 o 
   0   8   5       21.97       61.93      8.32 o 
   1   8   5        2.81       10.51      4.55 o 
   2   8   5      222.15      215.03      9.95 o 
   3   8   5      272.55      295.24     16.08 o 
   4   8   5      318.68      312.63     15.97 o 
   5   8   5       19.42        9.03      8.30 o 
   6   8   5        5.83       -2.75     11.04 o 
   7   8   5       73.70       65.16     21.93 o 
   1   9   5      620.10      645.31     19.09 o 
   2   9   5      846.41      873.00     23.72 o 
   3   9   5      228.69      189.48     12.69 o 
   4   9   5       59.37       78.35     13.57 o 
   5   9   5        2.34        4.53      9.86 o 
   6   9   5        0.29        4.15     12.12 o 
   0  10   5      154.49      171.45     22.83 o 
   1  10   5      402.03      426.26     18.39 o 
   2  10   5       25.13       36.00      8.54 o 
   3  10   5        0.17       -4.09      7.01 o 
   4  10   5       84.15       86.72     13.36 o 
   5  10   5       79.11       81.39     18.96 o 
   6  10   5       76.33       50.22     23.11 o 
   1  11   5      386.26      377.55     22.03 o 
   2  11   5      232.45      266.82     16.84 o 
   3  11   5       49.71       30.57      9.34 o 
   4  11   5      145.60      134.02     18.16 o 
   5  11   5       13.91       -7.86     11.06 o 
   0  12   5       59.28       63.76     19.58 o 
   1  12   5      217.92      172.06     20.59 o 
   2  12   5       81.35       46.39     13.97 o 
   3  12   5      131.05      112.14     17.18 o 
   4  12   5       50.06       36.53     14.59 o 
   1  13   5        0.34       -1.94     11.78 o 
   2  13   5        1.32        8.70     12.49 o 
   3  13   5       87.83       96.29     17.83 o 
   4  13   5        0.11       -8.85     15.20 o 
   0  14   5      134.46      209.25     32.07 o 
   1  14   5       70.67       65.49     16.58 o 
   2  14   5       18.74       42.12     15.71 o 
   0   0   6       52.28       72.75      4.48 o 
   1   0   6    47569.39    35019.11   2677.37 o 
   2   0   6    26683.61    22168.94    569.11 o 
   3   0   6       16.42        6.91      4.79 o 
   4   0   6      584.72      572.42     32.81 o 
   5   0   6      882.00      885.42    115.33 o 
   6   0   6      165.59      170.74     28.41 o 
   7   0   6       44.81       42.65     20.99 o 
   8   0   6        3.69       -0.53     19.62 o 
   1   1   6     5785.42     5412.01     92.02 o 
   2   1   6     1098.50     1082.30     24.73 o 
   3   1   6       20.82       25.08      4.82 o 
   4   1   6      320.15      314.99     20.97 o 
   5   1   6       33.58       34.10      7.72 o 
   6   1   6      158.49      190.28     28.77 o 
   7   1   6        0.91        8.68     12.16 o 
   8   1   6       38.37       35.47     21.81 o 
   0   2   6    19818.50    17687.05    320.80 o 
   1   2   6     8599.95     7971.89    123.74 o 
   2   2   6      125.62      125.46      5.96 o 
   3   2   6      113.75       99.69     13.55 o 
   4   2   6       25.64       10.40      5.50 o 
   5   2   6        0.07        4.22      5.72 o 
   6   2   6        9.83       17.42     11.80 o 
   7   2   6       24.30        2.77     13.55 o 
   8   2   6        7.87       10.06     19.51 o 
   1   3   6      446.05      414.86      9.33 o 
   2   3   6     1314.73     1365.74     23.08 o 
   3   3   6      342.19      288.61     26.95 o 
   4   3   6      271.33      300.15     15.36 o 
   5   3   6       45.82       34.19     14.61 o 
   6   3   6      233.72      289.07     28.29 o 
   7   3   6        1.88       10.08     13.19 o 
   8   3   6       41.43       46.33     27.19 o 
   0   4   6     1128.38     1198.90     26.55 o 
   1   4   6     3438.43     3431.55     57.15 o 
   2   4   6     2545.72     2381.31     39.76 o 
   3   4   6     1713.64     1729.88     34.27 o 
   4   4   6       26.64       18.45      5.63 o 
   5   4   6      609.78      622.88     34.54 o 
   6   4   6        1.93       16.49     10.55 o 
   7   4   6       67.18       54.58     16.50 o 
   1   5   6       16.37        9.74      3.10 o 
   2   5   6       13.16        8.07      3.36 o 
   3   5   6      688.94      737.33     17.65 o 
   4   5   6     1222.42     1368.43     33.88 o 
   5   5   6        3.84        3.24      7.04 o 
   6   5   6        0.08        0.18      9.04 o 
   7   5   6       21.24       12.26     12.59 o 
   0   6   6       12.50        0.64      3.15 o 
   1   6   6      278.33      312.26     10.26 o 
   2   6   6     1272.12     1207.23     22.93 o 
   3   6   6       50.89       52.31      5.66 o 
   4   6   6      495.93      480.93     19.13 o 
   5   6   6      479.84      483.22     22.74 o 
   6   6   6        8.93       15.37      9.18 o 
   7   6   6      156.53      159.65     36.05 o 
   1   7   6      101.44      157.48      8.09 o 
   2   7   6      855.22      850.09     18.55 o 
   3   7   6      344.63      365.98     14.11 o 
   4   7   6        6.72       14.32      6.34 o 
   5   7   6        3.75        6.47      7.22 o 
   6   7   6       11.07        5.05      9.65 o 
   7   7   6        0.01      -12.87     23.47 o 
   0   8   6      141.00      108.94     10.31 o 
   1   8   6       40.46       40.27      5.44 o 
   2   8   6      116.05      114.14      8.74 o 
   3   8   6      216.88      204.26     14.79 o 
   4   8   6        5.82        6.77      6.45 o 
   5   8   6        3.92        4.66      8.31 o 
   6   8   6        0.56        8.03     11.11 o 
   1   9   6       20.20       14.08      5.20 o 
   2   9   6        0.09        3.14      5.46 o 
   3   9   6       12.12        8.71      6.32 o 
   4   9   6       21.68       24.79      9.32 o 
   5   9   6        5.95       -3.65     10.12 o 
   6   9   6       55.27       47.02     14.06 o 
   0  10   6     1772.34     1918.00     60.13 o 
   1  10   6      179.54      196.03     13.22 o 
   2  10   6       57.59       31.16      8.09 o 
   3  10   6        3.08       -0.84      7.97 o 
   4  10   6       11.88        8.52      8.84 o 
   5  10   6       18.15        9.42     11.15 o 
   6  10   6      110.68       78.71     28.85 o 
   1  11   6      330.36      327.25     20.93 o 
   2  11   6      288.36      306.01     18.04 o 
   3  11   6       16.38        0.66      8.43 o 
   4  11   6      356.28      302.98     25.51 o 
   5  11   6        0.12       21.77     13.87 o 
   0  12   6       91.99       56.48     18.89 o 
   1  12   6       86.10       64.37     13.00 o 
   2  12   6       56.89       65.45     13.18 o 
   3  12   6        2.85       -3.29     11.32 o 
   4  12   6       23.62       45.75     14.56 o 
   1  13   6      181.42      151.69     18.83 o 
   2  13   6       54.75       51.48     13.57 o 
   3  13   6      117.25      109.60     18.06 o 
   4  13   6       33.00       30.51     17.61 o 
   0  14   6       27.48       32.12     19.76 o 
   1  14   6       25.79       17.58     15.82 o 
   2  14   6        4.29        5.60     14.54 o 
   1   1   7    10952.68     9926.06    144.38 o 
   2   1   7     3167.16     3007.59     54.72 o 
   3   1   7     2341.88     2501.21     49.02 o 
   4   1   7      299.50      377.35     15.60 o 
   5   1   7       54.50       75.49     11.18 o 
   6   1   7        4.95       10.76     11.65 o 
   7   1   7       67.88       55.82     15.71 o 
   8   1   7        4.76        2.02     15.23 o 
   0   2   7     4418.31     4062.68     76.70 o 
   1   2   7       26.05       15.83      2.18 o 
   2   2   7       79.60       79.97     10.32 o 
   3   2   7      715.15      766.95     21.36 o 
   4   2   7      187.59      207.74     11.88 o 
   5   2   7       22.22       13.96      7.42 o 
   6   2   7       24.72        7.76     10.69 o 
   7   2   7       29.59       43.84     14.78 o 
   8   2   7        4.22       26.80     20.16 o 
   1   3   7       90.14      107.65      6.53 o 
   2   3   7        6.93        7.82      2.43 o 
   3   3   7      146.57      173.51      9.36 o 
   4   3   7      379.07      390.05     24.41 o 
   5   3   7      251.30      257.28     20.46 o 
   6   3   7       19.48       23.74     11.12 o 
   7   3   7        0.00        0.92     12.80 o 
   8   3   7       53.94       41.37     27.46 o 
   0   4   7     1340.28     1444.46     43.22 o 
   1   4   7      268.57      280.77     15.20 o 
   2   4   7      557.46      611.29     12.77 o 
   3   4   7       50.62       32.10      4.33 o 
   4   4   7       33.81       32.41      6.47 o 
   5   4   7        3.80        3.31      7.71 o 
   6   4   7        8.29       14.01     11.95 o 
   7   4   7        2.29        2.71     15.00 o 
   1   5   7     2449.18     2622.51     46.67 o 
   2   5   7     2296.25     2356.26     37.27 o 
   3   5   7      802.55      862.24     19.61 o 
   4   5   7      318.40      372.53     17.25 o 
   5   5   7      319.40      388.59     21.79 o 
   6   5   7        0.00        9.58     10.59 o 
   7   5   7       37.23       45.41     13.99 o 
   0   6   7     6558.09     6962.82    132.64 o 
   1   6   7       63.97       70.39      5.52 o 
   2   6   7     1515.45     1491.10     26.88 o 
   3   6   7       42.80       22.07      5.39 o 
   4   6   7       91.93       95.17      9.79 o 
   5   6   7       13.12       16.87      9.31 o 
   6   6   7      119.81      144.67     15.74 o 
   7   6   7       13.04       -2.17     12.06 o 
   1   7   7      395.87      508.79     13.88 o 
   2   7   7       50.16       51.55      5.65 o 
   3   7   7      342.85      373.54     19.16 o 
   4   7   7        8.78       16.66      7.15 o 
   5   7   7      169.20      190.08     17.91 o 
   6   7   7        1.61        3.29      9.32 o 
   7   7   7        0.51      -20.57     16.68 o 
   0   8   7      231.94      216.94     16.02 o 
   1   8   7      300.20      340.48     12.21 o 
   2   8   7      173.64      178.22     12.82 o 
   3   8   7       37.79       28.90      6.35 o 
   4   8   7        4.70       17.41      7.71 o 
   5   8   7       24.68       25.55      9.12 o 
   6   8   7       65.38       80.19     22.15 o 
   1   9   7       37.67       37.69      6.42 o 
   2   9   7       39.71       44.24     10.58 o 
   3   9   7      910.94      856.47     36.97 o 
   4   9   7       82.40       80.99     11.46 o 
   5   9   7       17.21        2.38      8.89 o 
   6   9   7        1.39      -12.95     11.34 o 
   0  10   7     2015.64     2014.73     58.55 o 
   1  10   7       42.63       34.81      8.88 o 
   2  10   7      296.78      305.22     17.21 o 
   3  10   7      134.67      104.75     12.11 o 
   4  10   7       91.76      112.20     12.91 o 
   5  10   7        6.61        0.32     11.34 o 
   6  10   7       47.32       37.95     14.85 o 
   1  11   7      473.09      473.71     24.58 o 
   2  11   7      221.19      223.33     15.63 o 
   3  11   7      602.71      609.56     25.59 o 
   4  11   7      144.00      202.05     44.92 o 
   5  11   7       38.23       35.60     14.40 o 
   0  12   7     1312.07     1254.52     70.51 o 
   1  12   7       30.59       25.29     10.96 o 
   2  12   7      422.52      460.98     39.79 o 
   3  12   7        3.46       -5.62      9.11 o 
   4  12   7        2.00       16.45     13.31 o 
   1  13   7       14.96       16.07     11.93 o 
   2  13   7       11.47        1.18     11.34 o 
   3  13   7       20.96        2.93     18.53 o 
   0  14   7       11.25       40.36     23.53 o 
   1  14   7       27.09       13.30     13.13 o 
   2  14   7        0.08        6.19     14.20 o 
   0   0   8     5552.70     4879.42    117.59 o 
   1   0   8     3746.18     3473.95     75.34 o 
   2   0   8     2609.48     2654.31     69.01 o 
   3   0   8     1153.16     1234.58     39.43 o 
   4   0   8       11.84       11.64      7.37 o 
   5   0   8      127.43      130.99     22.93 o 
   6   0   8       64.82       52.96     20.18 o 
   7   0   8        0.00       13.77     17.14 o 
   8   0   8       32.48       21.08     22.57 o 
   1   1   8       33.02       30.64      3.45 o 
   2   1   8      879.16      862.40     20.10 o 
   3   1   8       23.35       21.84      4.56 o 
   4   1   8      136.44      162.78     23.31 o 
   5   1   8       14.83        7.73      7.45 o 
   6   1   8       21.54       11.27     11.45 o 
   7   1   8        3.27       13.44     15.24 o 
   8   1   8       22.96       -0.13     15.20 o 
   0   2   8      904.53      868.54     20.54 o 
   1   2   8     1093.18     1081.85     17.91 o 
   2   2   8       36.74       43.26      3.73 o 
   3   2   8      235.21      238.03     10.36 o 
   4   2   8       71.08       98.06     10.52 o 
   5   2   8       74.99       81.24     11.85 o 
   6   2   8        7.05       20.87     12.29 o 
   7   2   8       47.20       52.22     16.16 o 
   8   2   8       14.80       10.06     16.20 o 
   1   3   8     1487.36     1543.10     24.61 o 
   2   3   8       52.00       51.90      3.63 o 
   3   3   8      455.45      437.66     15.40 o 
   4   3   8       22.47       10.74      5.23 o 
   5   3   8        1.53        0.39      7.36 o 
   6   3   8      141.59      133.77     16.04 o 
   7   3   8        0.03        6.38     12.91 o 
   8   3   8        8.49       20.69     25.33 o 
   0   4   8     3391.21     3226.50     71.97 o 
   1   4   8       74.12       78.65      5.14 o 
   2   4   8      591.94      637.28     13.29 o 
   3   4   8      246.49      256.60      9.18 o 
   4   4   8       17.70       10.13      5.10 o 
   5   4   8       22.39        7.73      7.82 o 
   6   4   8      458.66      484.60     41.89 o 
   7   4   8        2.44       -6.70     14.46 o 
   1   5   8      464.16      497.35     12.67 o 
   2   5   8     1270.54     1427.82     29.47 o 
   3   5   8       54.76       38.54      4.60 o 
   4   5   8      115.00      134.60     12.81 o 
   5   5   8       10.34       27.15      8.96 o 
   6   5   8       34.84       45.49     13.72 o 
   7   5   8        0.15        5.41     13.94 o 
   0   6   8     1147.46     1238.41     29.23 o 
   1   6   8     2126.58     2271.71     38.94 o 
   2   6   8      759.36      800.44     18.17 o 
   3   6   8        7.84        7.34      4.45 o 
   4   6   8      888.81      871.78     29.72 o 
   5   6   8       20.87       11.42      8.44 o 
   6   6   8       11.21       -4.74     12.52 o 
   7   6   8        3.59        8.87     12.85 o 
   1   7   8       14.97       20.84      4.19 o 
   2   7   8      296.65      303.92     12.34 o 
   3   7   8        0.33       -5.30      4.28 o 
   4   7   8      627.07      660.34     25.70 o 
   5   7   8        2.43       -2.43      7.82 o 
   6   7   8        5.87        6.43      9.74 o 
   7   7   8        0.07       -1.62     13.99 o 
   0   8   8       67.21       57.73      8.75 o 
   1   8   8        4.78        0.56      4.13 o 
   2   8   8      137.24      161.52      9.79 o 
   3   8   8      101.12      118.77     15.33 o 
   4   8   8       13.49       17.38      7.87 o 
   5   8   8       98.10      109.72     14.86 o 
   6   8   8       97.69       84.41     14.18 o 
   1   9   8       33.53       34.60      6.15 o 
   2   9   8      267.11      282.14     13.81 o 
   3   9   8      403.04      439.90     20.69 o 
   4   9   8       12.49       19.92      8.56 o 
   5   9   8      180.22      191.66     16.94 o 
   6   9   8        0.00        3.15     11.58 o 
   0  10   8      100.66      159.00     25.69 o 
   1  10   8     1648.81     1739.55     41.49 o 
   2  10   8      787.47      754.35     25.68 o 
   3  10   8        2.06        0.44      7.25 o 
   4  10   8       72.61       53.47     10.71 o 
   5  10   8      428.55      446.04     41.73 o 
   6  10   8       49.84       41.20     14.91 o 
   1  11   8      102.15      102.30     18.61 o 
   2  11   8      505.37      478.80     21.92 o 
   3  11   8      265.16      336.09     21.92 o 
   4  11   8      202.49      241.72     34.70 o 
   5  11   8        7.48       12.47     13.73 o 
   0  12   8       47.14       53.51     19.26 o 
   1  12   8      283.77      302.53     21.76 o 
   2  12   8      145.21      120.31     20.62 o 
   3  12   8        0.63        0.07     10.15 o 
   4  12   8        2.80      -13.83     11.74 o 
   1  13   8        0.09       -2.85     11.79 o 
   2  13   8       37.29       36.45     13.25 o 
   3  13   8        5.58       -2.24     14.87 o 
   0  14   8      258.53      254.30     43.92 o 
   1  14   8       19.18       11.42     13.81 o 
   2  14   8       15.49       13.36     14.38 o 
   1   1   9     5836.79     5442.11     72.74 o 
   2   1   9      212.33      195.35      8.42 o 
   3   1   9      306.04      287.32     14.45 o 
   4   1   9      258.08      274.53     13.75 o 
   5   1   9        2.71       -2.90      8.68 o 
   6   1   9        5.14        5.07     10.69 o 
   7   1   9        1.09       13.56     13.26 o 
   8   1   9        0.34      -15.44     14.58 o 
   0   2   9     1591.82     1463.66     30.65 o 
   1   2   9     1179.16     1144.79     18.92 o 
   2   2   9      588.42      570.57     12.62 o 
   3   2   9      157.60      176.65      8.80 o 
   4   2   9      269.71      291.94     22.49 o 
   5   2   9       12.35        7.14      9.21 o 
   6   2   9       32.22       22.08     12.53 o 
   7   2   9       57.72       77.59     17.47 o 
   8   2   9        3.14        1.35     15.33 o 
   1   3   9      632.51      600.65     15.13 o 
   2   3   9       67.23       62.58      4.87 o 
   3   3   9        1.95        3.25      3.26 o 
   4   3   9       47.11       51.33      8.66 o 
   5   3   9      114.08      120.32     13.78 o 
   6   3   9       20.58        7.17     10.78 o 
   7   3   9       15.42       27.03     16.23 o 
   0   4   9        0.15       -0.92      5.52 o 
   1   4   9      222.92      220.52      8.62 o 
   2   4   9        7.61        4.10      2.43 o 
   3   4   9       15.17       17.71      3.64 o 
   4   4   9      514.30      520.52     32.11 o 
   5   4   9       46.88       34.38      9.14 o 
   6   4   9        7.07       12.16     13.82 o 
   7   4   9      124.85      108.52     22.49 o 
   1   5   9      265.63      263.87      9.47 o 
   2   5   9       30.79       31.81      4.18 o 
   3   5   9      185.28      196.48      9.41 o 
   4   5   9       13.37        7.89      6.48 o 
   5   5   9      260.15      292.08     19.64 o 
   6   5   9        2.66        7.24     10.67 o 
   7   5   9       14.76       26.83     14.90 o 
   0   6   9       23.28       35.89      5.18 o 
   1   6   9      183.53      159.93     11.21 o 
   2   6   9       61.65       49.09      5.27 o 
   3   6   9      231.59      259.39     13.52 o 
   4   6   9      198.32      246.10     19.52 o 
   5   6   9      168.20      146.17     19.76 o 
   6   6   9       59.36       63.00     14.74 o 
   7   6   9       17.75       14.13     13.16 o 
   1   7   9      829.85      811.62     19.63 o 
   2   7   9      102.20       92.45      7.30 o 
   3   7   9      160.47      136.30      9.93 o 
   4   7   9       57.97       64.65     10.52 o 
   5   7   9        4.69       -0.34      7.93 o 
   6   7   9       32.89       51.84     13.43 o 
   7   7   9       15.97       28.52     18.06 o 
   0   8   9       39.01       33.67      7.48 o 
   1   8   9      182.08      137.09     13.20 o 
   2   8   9       44.27       33.51      6.46 o 
   3   8   9      404.07      415.49     15.87 o 
   4   8   9      127.93      124.88     14.35 o 
   5   8   9      319.26      339.10     30.89 o 
   6   8   9      100.14      121.14     17.10 o 
   1   9   9      218.49      258.46     12.86 o 
   2   9   9      556.68      616.34     21.16 o 
   3   9   9      361.14      414.02     18.03 o 
   4   9   9      370.87      368.35     20.50 o 
   5   9   9        4.88        0.74      9.04 o 
   6   9   9        0.52       -7.73     11.01 o 
   0  10   9        8.95        1.76      7.77 o 
   1  10   9     2029.38     2124.19     48.28 o 
   2  10   9       88.61      111.22     18.75 o 
   3  10   9      212.61      199.07     14.99 o 
   4  10   9       50.40       50.14     12.14 o 
   5  10   9      172.64      196.13     19.96 o 
   6  10   9       99.70      116.16     18.54 o 
   1  11   9      682.96      753.94     26.31 o 
   2  11   9        2.24       12.09      8.01 o 
   3  11   9      701.68      831.53     36.79 o 
   4  11   9       13.22       22.81     12.01 o 
   5  11   9      134.16      154.62     32.44 o 
   0  12   9       22.92       15.30     15.58 o 
   1  12   9       22.24       10.83      9.91 o 
   2  12   9        0.56       -2.54     10.24 o 
   3  12   9        4.31       -0.15      9.98 o 
   4  12   9        3.95       -6.84     11.95 o 
   1  13   9       31.96       50.68     13.08 o 
   2  13   9      105.40       93.33     18.29 o 
   3  13   9       29.09       28.39     16.72 o 
   0  14   9       11.35       44.58     22.17 o 
   1  14   9       12.70        7.84     13.60 o 
   2  14   9       54.73       49.58     15.32 o 
   0   0  10     1709.32     1842.38     48.06 o 
   1   0  10      308.52      298.47      9.13 o 
   2   0  10      529.65      523.99     21.86 o 
   3   0  10     1172.17     1195.65     38.09 o 
   4   0  10      447.79      522.96     77.86 o 
   5   0  10      369.22      444.11     51.52 o 
   6   0  10      162.87      125.36     25.77 o 
   7   0  10        2.45       -6.22     17.57 o 
   8   0  10       53.63       20.49     22.95 o 
   1   1  10     1751.82     1623.98     24.19 o 
   2   1  10     2668.14     2517.82     47.87 o 
   3   1  10      307.55      286.71     19.31 o 
   4   1  10      668.61      672.91     21.81 o 
   5   1  10       22.90       11.08      9.25 o 
   6   1  10       11.97        2.22     10.76 o 
   7   1  10        2.78       16.04     13.83 o 
   8   1  10        2.59       -6.08     14.35 o 
   0   2  10    12616.22    11869.80    217.82 o 
   1   2  10      394.12      412.03      8.53 o 
   2   2  10       51.72       82.90      7.50 o 
   3   2  10      724.98      767.77     35.37 o 
   4   2  10      139.42      189.89     13.61 o 
   5   2  10       35.42       24.43      9.16 o 
   6   2  10       35.56       19.20     11.75 o 
   7   2  10       47.28       43.65     15.54 o 
   8   2  10       20.29       20.19     16.21 o 
   1   3  10      415.54      421.10      9.39 o 
   2   3  10        0.47        2.96      2.46 o 
   3   3  10      188.33      179.16      8.30 o 
   4   3  10      645.46      696.62     24.63 o 
   5   3  10       24.85       19.63      9.70 o 
   6   3  10        4.26       19.44     11.89 o 
   7   3  10       13.84       22.23     22.02 o 
   0   4  10       58.16       53.12      6.24 o 
   1   4  10     3638.78     3580.60     56.83 o 
   2   4  10     1133.46     1214.26     23.05 o 
   3   4  10        7.99        7.08      3.23 o 
   4   4  10        7.66        5.94      5.84 o 
   5   4  10        0.06        3.53      7.13 o 
   6   4  10      345.04      380.06     33.34 o 
   7   4  10       24.80       23.21     18.09 o 
   1   5  10     3459.83     3456.25     55.86 o 
   2   5  10      151.36      155.03      8.60 o 
   3   5  10      664.33      671.49     19.15 o 
   4   5  10        0.00        7.42      6.54 o 
   5   5  10      469.37      557.23     36.17 o 
   6   5  10       29.79       50.32     13.87 o 
   7   5  10       27.90       36.22     15.06 o 
   0   6  10      253.79      242.52     15.79 o 
   1   6  10      840.48      839.53     18.87 o 
   2   6  10        0.06        3.26      3.91 o 
   3   6  10      172.81      177.06     10.50 o 
   4   6  10       31.52       29.38      8.51 o 
   5   6  10      114.23      119.02     14.27 o 
   6   6  10      121.52      103.25     17.09 o 
   7   6  10       20.36       36.48     15.60 o 
   1   7  10       31.29       32.56      4.82 o 
   2   7  10        4.76        4.34      4.75 o 
   3   7  10       54.08       64.03      7.47 o 
   4   7  10       20.91        8.69      7.78 o 
   5   7  10        1.82        3.42      8.46 o 
   6   7  10       27.84       36.75     12.42 o 
   7   7  10       15.57       29.31     14.44 o 
   0   8  10     1839.49     1704.11     46.98 o 
   1   8  10       33.72       28.29      5.63 o 
   2   8  10       66.68       70.47      7.25 o 
   3   8  10      483.87      525.14     24.47 o 
   4   8  10      285.35      275.37     15.76 o 
   5   8  10        1.24       -7.15      7.92 o 
   6   8  10       88.45       50.82     17.71 o 
   1   9  10      429.97      407.44     15.73 o 
   2   9  10       29.40       16.40      7.29 o 
   3   9  10     1895.25     1965.43     54.08 o 
   4   9  10       87.67       58.84     10.63 o 
   5   9  10      174.91      192.88     17.35 o 
   6   9  10       10.10       15.68     14.28 o 
   0  10  10      538.39      600.74     26.83 o 
   1  10  10      490.07      514.75     18.64 o 
   2  10  10       15.13       16.82      7.35 o 
   3  10  10        0.13       -0.41      8.66 o 
   4  10  10        0.07        1.01      8.93 o 
   5  10  10      193.74      220.46     20.05 o 
   1  11  10     1068.89     1094.46     32.09 o 
   2  11  10       50.77       31.49      9.11 o 
   3  11  10      335.83      308.75     37.16 o 
   4  11  10      116.42      100.21     15.11 o 
   5  11  10       61.49       56.30     17.07 o 
   0  12  10     1098.83     1077.38     58.75 o 
   1  12  10      313.94      282.41     21.13 o 
   2  12  10        0.12        9.74      8.40 o 
   3  12  10        3.70       18.17     10.55 o 
   4  12  10       21.31       23.46     13.67 o 
   1  13  10        1.18       -4.34     12.26 o 
   2  13  10       41.02       56.04     14.45 o 
   3  13  10       36.60       25.33     15.32 o 
   0  14  10       14.41       29.85     20.51 o 
   1  14  10       72.48       61.91     16.48 o 
   2  14  10       41.07       27.07     14.04 o 
   1   1  11      227.08      207.05      6.05 o 
   2   1  11     4202.88     4268.09     71.36 o 
   3   1  11      882.55      889.02     24.78 o 
   4   1  11       95.99      116.17     15.56 o 
   5   1  11       39.37       39.44     11.50 o 
   6   1  11        8.37       -3.54     10.03 o 
   7   1  11       23.00      -14.56     11.71 o 
   8   1  11       24.14        5.93     16.13 o 
   0   2  11       14.68       37.09      4.32 o 
   1   2  11     1720.39     1661.41     25.05 o 
   2   2  11      673.07      691.27     16.56 o 
   3   2  11       10.93        8.60      3.27 o 
   4   2  11       28.16       31.04      7.29 o 
   5   2  11       31.30       34.31     10.70 o 
   6   2  11       11.28        4.50     11.50 o 
   7   2  11       27.02       41.05     14.78 o 
   8   2  11        0.53       14.44     17.90 o 
   1   3  11      184.15      192.85      9.03 o 
   2   3  11     1223.63     1087.64     20.91 o 
   3   3  11      224.53      288.58     10.11 o 
   4   3  11      932.14      951.26     29.24 o 
   5   3  11       81.38       68.63     13.19 o 
   6   3  11        9.30        9.56     11.82 o 
   7   3  11       26.61        6.82     17.12 o 
   0   4  11     1645.15     1592.72     39.95 o 
   1   4  11     2501.90     2587.01     42.87 o 
   2   4  11       39.11       43.48      4.13 o 
   3   4  11       21.74       29.97      5.22 o 
   4   4  11      267.69      296.83     15.38 o 
   5   4  11      508.03      497.39     32.02 o 
   6   4  11       46.85       23.89     17.95 o 
   7   4  11        5.12       25.50     18.36 o 
   1   5  11     3657.04     3671.32     59.18 o 
   2   5  11      769.58      824.09     19.93 o 
   3   5  11     1529.81     1585.56     33.97 o 
   4   5  11      164.83      173.19     14.56 o 
   5   5  11       34.95       42.78     11.35 o 
   6   5  11       29.18       21.53     12.74 o 
   7   5  11       15.87       15.60     13.98 o 
   0   6  11        8.61        7.53      4.28 o 
   1   6  11     3101.10     3138.34     52.45 o 
   2   6  11      153.64      151.69     12.95 o 
   3   6  11       26.04       33.39      6.05 o 
   4   6  11       83.74       95.26     11.67 o 
   5   6  11       10.60        3.31      8.54 o 
   6   6  11       18.86       19.71     12.89 o 
   7   6  11       76.40       79.94     18.67 o 
   1   7  11       10.24        4.31      3.65 o 
   2   7  11      696.61      746.18     20.19 o 
   3   7  11      691.37      685.27     20.49 o 
   4   7  11      139.27      146.74     19.66 o 
   5   7  11       37.06       25.14     10.74 o 
   6   7  11        1.61        0.66     12.00 o 
   7   7  11      103.64       80.67     17.70 o 
   0   8  11      329.31      371.48     19.72 o 
   1   8  11      469.82      425.11     16.14 o 
   2   8  11       19.20       19.51      5.29 o 
   3   8  11      280.75      279.66     14.93 o 
   4   8  11       41.60       35.38      8.60 o 
   5   8  11       12.24       -0.66      8.24 o 
   6   8  11        8.38       26.24     12.66 o 
   1   9  11      178.83      160.96     10.51 o 
   2   9  11      799.61      827.78     23.25 o 
   3   9  11        3.09       13.17      7.69 o 
   4   9  11      127.06      170.54     19.11 o 
   5   9  11        1.21        0.24      9.19 o 
   6   9  11        3.92       32.73     13.58 o 
   0  10  11      883.97      822.56     46.05 o 
   1  10  11      894.15      923.54     29.69 o 
   2  10  11     1058.17     1059.12     30.72 o 
   3  10  11       61.80       79.83     12.57 o 
   4  10  11        3.79        6.34      9.97 o 
   5  10  11      532.30      573.23     31.80 o 
   1  11  11        0.10        5.59      7.53 o 
   2  11  11       94.32       74.35     11.30 o 
   3  11  11      197.17      176.37     18.66 o 
   4  11  11       44.91       34.81     12.54 o 
   5  11  11       22.72       16.76     13.96 o 
   0  12  11       21.83       25.86     16.54 o 
   1  12  11      244.06      197.74     18.57 o 
   2  12  11      122.87       99.30     12.91 o 
   3  12  11       53.44       83.92     14.26 o 
   4  12  11        0.33        5.71     11.63 o 
   1  13  11        0.12       -8.49     11.12 o 
   2  13  11      228.90      223.34     24.37 o 
   3  13  11       29.63       53.07     17.15 o 
   0  14  11      230.83      221.83     71.34 o 
   1  14  11        0.08        7.45     13.77 o 
   2  14  11       13.12       11.40     14.52 o 
   0   0  12     1057.91      983.39     29.31 o 
   1   0  12     9249.44     8789.01    162.80 o 
   2   0  12       13.95       25.74      8.00 o 
   3   0  12      640.34      694.14     68.75 o 
   4   0  12       86.67      105.39     23.67 o 
   5   0  12      120.06      128.11     22.56 o 
   6   0  12      131.23      141.71     38.84 o 
   7   0  12       22.88       34.96     21.27 o 
   8   0  12        4.49       -8.39     21.19 o 
   1   1  12     1619.89     1638.12     23.36 o 
   2   1  12      501.45      440.76     13.14 o 
   3   1  12      697.63      696.90     17.53 o 
   4   1  12       17.45       15.78      7.84 o 
   5   1  12       20.79       17.68      9.89 o 
   6   1  12       12.13        4.21     11.08 o 
   7   1  12        2.86        3.15     12.83 o 
   8   1  12        0.07      -19.59     14.31 o 
   0   2  12      389.54      342.41     11.09 o 
   1   2  12      824.00      755.19     13.46 o 
   2   2  12       14.15        4.28      3.03 o 
   3   2  12      410.57      411.33     12.94 o 
   4   2  12      358.08      346.54     17.28 o 
   5   2  12        5.74        6.22     12.33 o 
   6   2  12       30.70        9.53     22.57 o 
   7   2  12       61.44       56.83     17.28 o 
   1   3  12      991.14     1112.82     19.42 o 
   2   3  12        0.10        0.30      2.49 o 
   3   3  12      629.56      641.56     17.52 o 
   4   3  12        8.22       10.49      6.36 o 
   5   3  12       74.12       59.93     12.67 o 
   6   3  12       68.15       69.85     21.47 o 
   7   3  12       99.62       94.05     22.00 o 
   0   4  12     3043.74     2976.14     68.17 o 
   1   4  12      919.23      965.18     17.95 o 
   2   4  12       98.76      114.98      6.99 o 
   3   4  12       12.14       14.89      4.10 o 
   4   4  12      208.77      215.28     13.05 o 
   5   4  12      806.22      887.98     62.34 o 
   6   4  12      298.43      322.19     27.04 o 
   7   4  12       94.57       94.62     33.43 o 
   1   5  12        1.77        1.94      3.09 o 
   2   5  12      172.78      163.38     12.39 o 
   3   5  12     1635.34     1628.56     38.24 o 
   4   5  12        0.15       -7.75      6.16 o 
   5   5  12      213.80      215.14     20.47 o 
   6   5  12        4.35       -4.76     11.40 o 
   7   5  12       13.33       11.58     13.28 o 
   0   6  12      315.96      334.72     23.28 o 
   1   6  12     2887.85     3114.44     52.25 o 
   2   6  12      387.57      351.31     13.17 o 
   3   6  12      639.20      648.87     21.57 o 
   4   6  12      151.90      126.76     14.63 o 
   5   6  12      397.79      381.74     23.02 o 
   6   6  12      101.32       78.19     16.37 o 
   7   6  12       11.52       24.50     15.47 o 
   1   7  12       84.82       91.95      7.92 o 
   2   7  12      223.28      215.94     18.91 o 
   3   7  12       44.46       56.62      9.08 o 
   4   7  12      200.51      183.95     16.05 o 
   5   7  12      201.04      206.47     22.48 o 
   6   7  12       54.35       46.28     14.63 o 
   7   7  12        0.10       -8.01     12.88 o 
   0   8  12     1728.25     1792.22     51.64 o 
   1   8  12       65.78       57.77      6.67 o 
   2   8  12      393.65      348.27     24.56 o 
   3   8  12       27.19       36.73      7.46 o 
   4   8  12       40.88       36.44      8.71 o 
   5   8  12      326.06      336.11     21.26 o 
   6   8  12      146.58      197.72     28.19 o 
   1   9  12      408.86      410.08     16.07 o 
   2   9  12      454.54      448.49     18.23 o 
   3   9  12      210.62      206.50     15.33 o 
   4   9  12      167.37      217.94     16.91 o 
   5   9  12       23.98        1.24      9.39 o 
   6   9  12        7.67       12.08     12.00 o 
   0  10  12      554.87      509.09     27.72 o 
   1  10  12        8.44       13.93      6.42 o 
   2  10  12       66.42       73.89     11.09 o 
   3  10  12        0.29       16.63      9.84 o 
   4  10  12       32.86       47.63     12.12 o 
   5  10  12        0.05       -6.56     10.99 o 
   1  11  12       22.82       19.83      9.36 o 
   2  11  12      349.07      410.30     27.40 o 
   3  11  12      872.08      917.49     35.14 o 
   4  11  12      229.06      262.39     38.65 o 
   5  11  12       10.86        2.59     13.56 o 
   0  12  12       78.60       87.88     21.17 o 
   1  12  12       98.54       92.74     14.24 o 
   2  12  12       60.32       76.35     12.01 o 
   3  12  12        0.94        6.26     10.52 o 
   4  12  12        2.65       -7.24     11.42 o 
   1  13  12       99.78       98.40     15.91 o 
   2  13  12       38.54       57.79     15.46 o 
   3  13  12       21.20        6.36     15.16 o 
   0  14  12       43.23       25.34     22.58 o 
   1  14  12       27.47       29.24     15.65 o 
   2  14  12        2.03       -0.57     14.33 o 
   1   1  13      127.24      136.50      4.68 o 
   2   1  13      941.30      999.66     21.47 o 
   3   1  13      603.53      506.10     19.70 o 
   4   1  13       15.50       14.49      7.45 o 
   5   1  13        7.96        8.69      9.46 o 
   6   1  13        7.92       -9.60      9.87 o 
   7   1  13        0.26      -13.16     12.07 o 
   0   2  13     3364.03     3460.96     70.57 o 
   1   2  13      324.72      315.92      7.17 o 
   2   2  13       15.45       14.98      3.51 o 
   3   2  13      102.18      120.43      8.70 o 
   4   2  13      151.13      116.15     18.14 o 
   5   2  13      202.94      208.61     19.38 o 
   6   2  13        7.05        7.85     11.33 o 
   7   2  13       13.69       11.21     14.12 o 
   1   3  13       73.75       85.44      5.62 o 
   2   3  13      206.66      226.43     14.40 o 
   3   3  13      709.80      671.00     23.60 o 
   4   3  13      188.26      161.57     22.85 o 
   5   3  13      153.55      151.13     17.58 o 
   6   3  13      152.13      143.28     18.53 o 
   7   3  13       11.33       11.27     16.47 o 
   0   4  13      591.95      707.25     23.93 o 
   1   4  13      676.20      710.43     15.17 o 
   2   4  13      458.36      421.07     15.17 o 
   3   4  13       76.93       53.13      7.86 o 
   4   4  13      193.14      194.20     16.26 o 
   5   4  13      740.96      784.28     56.13 o 
   6   4  13        0.04       11.62     10.85 o 
   7   4  13        9.21        7.63     13.73 o 
   1   5  13      869.40      969.90     20.58 o 
   2   5  13     2656.48     2838.09     51.58 o 
   3   5  13      948.38     1030.54     27.97 o 
   4   5  13     1449.26     1453.35     37.63 o 
   5   5  13       10.03        9.08     10.26 o 
   6   5  13       64.81       67.83     17.79 o 
   7   5  13        3.06        7.20     14.41 o 
   0   6  13      453.29      568.55     21.22 o 
   1   6  13      198.96      220.87      9.83 o 
   2   6  13       90.44       76.67      7.14 o 
   3   6  13       57.62       79.22      9.01 o 
   4   6  13       81.45       97.40     10.80 o 
   5   6  13       59.74       57.58     13.48 o 
   6   6  13        2.42       -1.35     11.39 o 
   7   6  13       22.02       29.81     16.08 o 
   1   7  13       33.88       31.81      5.42 o 
   2   7  13      181.88      198.31     11.25 o 
   3   7  13      425.96      441.51     20.85 o 
   4   7  13      144.14      159.22     22.94 o 
   5   7  13        1.06       -5.50      9.33 o 
   6   7  13       10.04       13.40     13.23 o 
   0   8  13      309.67      340.80     19.19 o 
   1   8  13      356.86      345.77     13.90 o 
   2   8  13      114.09      124.19      9.84 o 
   3   8  13       89.85       79.54     10.05 o 
   4   8  13       70.80       58.40     10.29 o 
   5   8  13        8.59       -3.05      9.60 o 
   6   8  13       22.93       23.30     12.45 o 
   1   9  13        5.81       10.19      5.79 o 
   2   9  13      663.26      700.94     23.63 o 
   3   9  13       11.21       23.66      8.19 o 
   4   9  13     1013.30     1046.75     33.46 o 
   5   9  13       12.13       -2.85      9.15 o 
   6   9  13       13.29      -14.94     12.02 o 
   0  10  13      963.58      981.68     35.57 o 
   1  10  13      393.49      414.19     17.55 o 
   2  10  13        1.63        1.67      6.20 o 
   3  10  13       24.78       19.77     11.07 o 
   4  10  13      200.42      205.58     20.23 o 
   5  10  13      204.00      215.81     22.81 o 
   1  11  13      106.89      108.14     12.37 o 
   2  11  13      320.21      269.05     19.21 o 
   3  11  13       37.63       34.00     11.08 o 
   4  11  13       28.31       38.22     12.69 o 
   5  11  13        0.04       13.06     13.25 o 
   0  12  13       99.04       46.93     19.25 o 
   1  12  13      229.04      219.94     19.59 o 
   2  12  13        4.11        5.17      9.66 o 
   3  12  13        2.75        3.79     10.66 o 
   4  12  13       20.10       24.02     13.45 o 
   1  13  13        1.47        7.69     11.79 o 
   2  13  13        5.33        2.22     13.74 o 
   3  13  13       63.48       54.36     17.91 o 
   0  14  13        8.89       -3.95     20.97 o 
   1  14  13        3.95      -10.17     12.66 o 
   0   0  14       43.21       51.17      6.43 o 
   1   0  14      842.26      822.05     28.78 o 
   2   0  14      498.70      569.42     23.78 o 
   3   0  14     1219.21     1362.31     41.06 o 
   4   0  14      148.59      123.25     19.14 o 
   5   0  14       18.07       -2.31     11.58 o 
   6   0  14      179.16      226.20     45.83 o 
   7   0  14      132.91       99.01     25.88 o 
   1   1  14     1310.28     1332.99     20.05 o 
   2   1  14     4980.87     5220.56     86.37 o 
   3   1  14      242.61      224.98     13.61 o 
   4   1  14       29.82       11.64      7.49 o 
   5   1  14       30.62       21.53     11.07 o 
   6   1  14        0.07       -1.73     10.77 o 
   7   1  14        6.20       -9.49     12.42 o 
   0   2  14     7055.88     7275.69    136.86 o 
   1   2  14     2455.81     2535.36     34.91 o 
   2   2  14       45.66       30.47      4.15 o 
   3   2  14      161.69      132.08      8.95 o 
   4   2  14       83.01       75.67     11.53 o 
   5   2  14       53.81       43.51     11.52 o 
   6   2  14       14.93        9.71     11.09 o 
   7   2  14        0.04       -3.24     13.29 o 
   1   3  14       75.19       74.01      5.51 o 
   2   3  14        4.44        2.32      2.62 o 
   3   3  14      971.30      998.70     24.00 o 
   4   3  14       13.42       13.47      6.95 o 
   5   3  14       37.98       30.21     10.89 o 
   6   3  14       48.28       20.50     15.90 o 
   7   3  14        7.94       -1.02     15.93 o 
   0   4  14     4229.00     4542.33     89.28 o 
   1   4  14     1981.21     2122.20     34.20 o 
   2   4  14       38.76       55.48      4.57 o 
   3   4  14        0.26        5.44      4.90 o 
   4   4  14      250.32      278.93     17.46 o 
   5   4  14        1.23        8.92      9.70 o 
   6   4  14        9.59        6.85     11.20 o 
   7   4  14        9.34       19.72     16.02 o 
   1   5  14      717.41      742.81     17.36 o 
   2   5  14       57.59       48.90      5.93 o 
   3   5  14      589.32      652.95     21.56 o 
   4   5  14      400.29      421.84     19.51 o 
   5   5  14      658.24      680.33     34.69 o 
   6   5  14        1.80        8.02     12.18 o 
   7   5  14       20.88        0.18     14.18 o 
   0   6  14     5971.40     5829.22    128.71 o 
   1   6  14       52.86       43.68      5.47 o 
   2   6  14     1182.61     1223.84     27.47 o 
   3   6  14      126.94      122.85     11.24 o 
   4   6  14       29.89       17.52      7.65 o 
   5   6  14        1.15       -5.82      9.11 o 
   6   6  14      473.04      534.51     52.26 o 
   7   6  14        0.95       15.11     15.07 o 
   1   7  14        8.76        8.73      4.17 o 
   2   7  14       29.19       33.28      6.12 o 
   3   7  14       22.39       36.52      7.82 o 
   4   7  14      104.28      126.82     12.88 o 
   5   7  14       62.55       50.72     14.36 o 
   6   7  14      102.60      105.40     29.12 o 
   0   8  14       36.70       17.75      7.57 o 
   1   8  14       40.74       29.21      5.80 o 
   2   8  14      120.19      133.12     13.79 o 
   3   8  14       33.33       28.33      8.95 o 
   4   8  14        0.95        1.36      7.16 o 
   5   8  14       63.58       49.38     14.39 o 
   6   8  14       75.80       16.85     14.58 o 
   1   9  14      152.98      172.10     11.40 o 
   2   9  14      227.71      202.18     12.86 o 
   3   9  14      426.30      461.08     21.47 o 
   4   9  14        2.67       -2.93      8.31 o 
   5   9  14        0.02       -9.17      9.09 o 
   6   9  14        0.90        8.94     12.76 o 
   0  10  14      531.36      589.79     27.78 o 
   1  10  14       53.03       42.47      9.58 o 
   2  10  14      682.08      694.88     30.35 o 
   3  10  14        0.98       -2.64      8.97 o 
   4  10  14      269.39      262.72     28.29 o 
   5  10  14       14.61       21.92     12.38 o 
   1  11  14      222.28      202.61     15.12 o 
   2  11  14      378.75      350.77     22.30 o 
   3  11  14       30.92       37.86     11.64 o 
   4  11  14      190.98      207.86     21.92 o 
   5  11  14        0.00        9.06     14.37 o 
   0  12  14      447.11      352.53     31.72 o 
   1  12  14       30.36       31.57     10.17 o 
   2  12  14       29.02       26.39     10.38 o 
   3  12  14       19.79        7.06     10.93 o 
   4  12  14       13.69       -7.89     12.07 o 
   1  13  14        0.00        4.21     11.64 o 
   2  13  14       36.20        6.58     19.22 o 
   3  13  14       39.05       35.36     13.12 o 
   0  14  14       10.16        2.46     35.38 o 
   1  14  14        0.00        4.66     13.34 o 
   1   1  15      690.42      659.08     11.84 o 
   2   1  15      834.10      883.28     19.91 o 
   3   1  15      804.91      844.09     22.66 o 
   4   1  15      166.95      187.52     15.96 o 
   5   1  15       46.13       42.51     11.37 o 
   6   1  15        4.44        1.49     11.11 o 
   7   1  15        7.65      -12.64     13.12 o 
   0   2  15     5871.56     6000.10    104.55 o 
   1   2  15      421.42      411.41      9.80 o 
   2   2  15      845.55      848.44     19.57 o 
   3   2  15       46.50       52.39      6.23 o 
   4   2  15       68.45       72.04     10.94 o 
   5   2  15        6.72       13.32      9.63 o 
   6   2  15      214.21      175.90     34.34 o 
   7   2  15       19.64       40.08     18.37 o 
   1   3  15     2814.45     2945.64     42.71 o 
   2   3  15      188.70      160.57      6.82 o 
   3   3  15     1479.34     1565.25     33.26 o 
   4   3  15       13.99       17.77      7.34 o 
   5   3  15        0.70        0.64      9.14 o 
   6   3  15       29.53       15.57     14.73 o 
   7   3  15        6.22        7.24     17.52 o 
   0   4  15      952.32     1083.26     26.95 o 
   1   4  15     2184.41     2291.40     36.73 o 
   2   4  15      516.08      565.88     13.69 o 
   3   4  15      156.58      147.08     11.93 o 
   4   4  15      172.54      206.14     16.49 o 
   5   4  15       25.14        4.31     10.11 o 
   6   4  15      130.45      146.97     20.75 o 
   7   4  15      265.68      286.27     35.88 o 
   1   5  15      357.56      366.50     10.53 o 
   2   5  15     1565.26     1546.27     32.01 o 
   3   5  15       18.46       22.66      9.02 o 
   4   5  15      221.31      222.02     18.04 o 
   5   5  15        0.25        3.70      9.71 o 
   6   5  15        1.28        8.63     13.61 o 
   7   5  15       47.97       38.62     17.63 o 
   0   6  15       14.39       10.33      8.67 o 
   1   6  15       48.31       47.97      5.76 o 
   2   6  15       47.95       54.09      6.43 o 
   3   6  15      316.06      295.91     21.07 o 
   4   6  15       48.76       40.14      9.09 o 
   5   6  15       15.09       18.99     11.12 o 
   6   6  15        0.08       -4.83     12.64 o 
   7   6  15        0.35        9.12     15.79 o 
   1   7  15       70.39       72.74      8.42 o 
   2   7  15      487.79      495.05     16.71 o 
   3   7  15     1200.81     1239.88     34.67 o 
   4   7  15       29.86       34.54      8.76 o 
   5   7  15       16.41       22.92     12.23 o 
   6   7  15       19.71       22.17     13.09 o 
   0   8  15        2.68        5.26      7.15 o 
   1   8  15       24.38       20.26      5.59 o 
   2   8  15      119.83      102.09      9.34 o 
   3   8  15      154.48      144.37     12.71 o 
   4   8  15        0.16        4.43      7.86 o 
   5   8  15      350.81      333.48     53.99 o 
   6   8  15       50.62       50.06     16.31 o 
   1   9  15       21.53       37.37      6.98 o 
   2   9  15      574.32      551.53     21.82 o 
   3   9  15       35.08       43.00      9.13 o 
   4   9  15      190.59      177.12     24.08 o 
   5   9  15        0.11       -8.40     10.28 o 
   6   9  15        0.38       -4.24     12.52 o 
   0  10  15      496.39      520.88     26.64 o 
   1  10  15       28.36       28.72      7.44 o 
   2  10  15      348.52      326.37     18.18 o 
   3  10  15      373.93      412.48     27.44 o 
   4  10  15        1.23        9.91     13.34 o 
   5  10  15        3.22       -9.92     15.66 o 
   1  11  15       13.88        8.23      7.47 o 
   2  11  15      152.94      141.73     17.97 o 
   3  11  15       57.08       57.83     14.58 o 
   4  11  15       76.24       56.90     14.21 o 
   0  12  15      226.02      171.99     28.85 o 
   1  12  15       15.12        8.81     11.07 o 
   2  12  15       73.47       84.04     14.01 o 
   3  12  15        0.00        8.58     10.89 o 
   4  12  15        1.05      -11.57     11.80 o 
   1  13  15       48.05       61.59     14.21 o 
   2  13  15       11.91        3.87     13.15 o 
   3  13  15        0.49       -7.68     10.85 o 
   0  14  15        0.00        5.62     20.93 o 
   1  14  15        0.09       21.70     15.83 o 
   0   0  16      242.54      275.10     13.70 o 
   1   0  16      312.94      254.93      9.25 o 
   2   0  16     2627.56     2804.72     78.07 o 
   3   0  16      920.14      937.11     44.04 o 
   4   0  16       42.79       43.76     23.89 o 
   5   0  16      468.05      374.43     52.46 o 
   6   0  16       39.40       46.37     20.65 o 
   7   0  16        0.03        4.60     33.33 o 
   1   1  16      331.13      373.14      8.50 o 
   2   1  16       27.47       24.87      3.97 o 
   3   1  16      128.71      117.70     26.23 o 
   4   1  16      630.72      653.52     37.50 o 
   5   1  16       26.22       23.83     10.55 o 
   6   1  16        3.95      -10.26     10.39 o 
   7   1  16       11.56       18.26     15.55 o 
   0   2  16     4246.63     4245.88     76.04 o 
   1   2  16     4009.03     4357.72     57.61 o 
   2   2  16     1075.65     1060.80     23.10 o 
   3   2  16        0.04       -2.96      3.83 o 
   4   2  16       76.40       63.44     10.68 o 
   5   2  16     1030.73     1170.27     50.84 o 
   6   2  16       35.55       34.62     13.04 o 
   7   2  16      280.71      275.43     48.14 o 
   1   3  16       40.68       59.28      3.73 o 
   2   3  16       11.55        3.10      2.92 o 
   3   3  16       39.09       33.47      5.91 o 
   4   3  16       19.31       10.46      8.08 o 
   5   3  16       32.75       13.25      9.87 o 
   6   3  16       44.59       38.04     16.95 o 
   7   3  16        8.78       14.45     17.24 o 
   0   4  16       50.36       54.89      8.42 o 
   1   4  16      817.62      921.41     18.15 o 
   2   4  16       31.50       44.81      7.84 o 
   3   4  16       60.16       74.54     10.90 o 
   4   4  16       68.09       53.29     10.39 o 
   5   4  16      395.16      405.08     31.17 o 
   6   4  16      138.03      107.16     18.65 o 
   7   4  16       47.41       47.34     17.37 o 
   1   5  16      146.85      170.10      8.84 o 
   2   5  16       53.16       66.46      6.64 o 
   3   5  16       20.24       19.67      6.35 o 
   4   5  16      309.68      310.03     24.48 o 
   5   5  16       14.80        9.88     10.44 o 
   6   5  16       72.53       53.23     15.48 o 
   7   5  16        0.05        4.84     15.65 o 
   0   6  16     1146.15     1190.67     43.74 o 
   1   6  16     1737.63     1734.62     33.31 o 
   2   6  16      266.38      322.23     22.48 o 
   3   6  16      129.12      110.90     10.62 o 
   4   6  16      971.13     1025.09     37.53 o 
   5   6  16      132.07      119.76     17.09 o 
   6   6  16       24.06       14.43     14.28 o 
   7   6  16       55.14       40.95     17.32 o 
   1   7  16      239.12      287.93     14.60 o 
   2   7  16        0.67        2.90      5.38 o 
   3   7  16      250.68      250.39     18.90 o 
   4   7  16      341.79      337.75     19.11 o 
   5   7  16       40.69       30.61     12.07 o 
   6   7  16       23.80       34.66     14.49 o 
   0   8  16       72.46       62.79      9.91 o 
   1   8  16       27.22       20.45      5.84 o 
   2   8  16       15.57       11.97      6.07 o 
   3   8  16        5.54        7.61      7.01 o 
   4   8  16        1.13        3.59      7.86 o 
   5   8  16       52.02       44.12     14.48 o 
   6   8  16        5.47        4.78     12.87 o 
   1   9  16        0.62       -3.68      5.59 o 
   2   9  16       95.06       73.87      9.94 o 
   3   9  16       56.92       58.40     10.12 o 
   4   9  16        0.39        5.47     11.17 o 
   5   9  16        9.85       36.38     12.45 o 
   0  10  16     1255.55     1116.02     39.22 o 
   1  10  16       60.99       61.62      9.15 o 
   2  10  16       13.90       13.99     10.42 o 
   3  10  16       19.58       17.15      9.80 o 
   4  10  16        3.61       -5.09      9.80 o 
   5  10  16       17.53       11.76     13.81 o 
   1  11  16        1.28        6.24      7.34 o 
   2  11  16        7.57       15.09     10.03 o 
   3  11  16       89.27      143.72     17.46 o 
   4  11  16       33.29       40.26     13.58 o 
   0  12  16       45.57       15.08     14.69 o 
   1  12  16        0.00       -9.15      7.80 o 
   2  12  16       85.00       78.93     19.30 o 
   3  12  16       31.76       26.37     13.79 o 
   4  12  16       38.88       49.11     14.55 o 
   1  13  16       14.35       12.92     19.13 o 
   2  13  16        1.30        0.83     12.65 o 
   0  14  16       40.78       46.17     24.61 o 
   1   1  17     5125.94     5314.52     69.32 o 
   2   1  17      241.64      255.78      9.39 o 
   3   1  17     3264.00     3392.29     73.91 o 
   4   1  17      224.38      192.77     16.18 o 
   5   1  17       71.59       74.55     13.08 o 
   6   1  17       33.39       19.13     11.50 o 
   7   1  17      177.82      164.83     21.81 o 
   0   2  17      698.49      795.72     19.22 o 
   1   2  17      112.22      100.74      5.71 o 
   2   2  17        0.44        4.03      3.00 o 
   3   2  17       37.93       63.40      7.89 o 
   4   2  17       24.47       13.49      8.09 o 
   5   2  17       91.86       77.58     13.75 o 
   6   2  17       44.13       52.25     14.56 o 
   7   2  17       68.82       55.13     35.14 o 
   1   3  17     1322.92     1336.08     21.09 o 
   2   3  17      444.81      467.55     16.93 o 
   3   3  17     3242.66     3343.51     61.24 o 
   4   3  17      203.16      235.50     14.78 o 
   5   3  17      810.30      777.12     51.21 o 
   6   3  17       19.69       16.03     15.16 o 
   7   3  17       76.85       63.36     21.09 o 
   0   4  17      627.58      653.04     19.46 o 
   1   4  17     1212.50     1376.14     25.47 o 
   2   4  17       22.66       23.32      4.92 o 
   3   4  17       98.01      118.70     10.20 o 
   4   4  17        0.19        2.71      6.94 o 
   5   4  17      312.32      246.01     22.84 o 
   6   4  17       23.27       15.12     13.53 o 
   7   4  17       38.05       47.75     17.81 o 
   1   5  17       76.47       69.09      6.34 o 
   2   5  17      353.76      383.48     15.90 o 
   3   5  17       65.05       54.80      7.96 o 
   4   5  17      302.75      338.47     21.24 o 
   5   5  17      179.41      168.56     19.81 o 
   6   5  17        0.88        3.32     12.60 o 
   7   5  17       16.98        5.01     16.43 o 
   0   6  17       97.43      112.04     17.38 o 
   1   6  17      508.11      521.31     15.49 o 
   2   6  17       58.12       74.06     10.28 o 
   3   6  17       54.62       29.50      9.84 o 
   4   6  17       10.29       20.68      8.74 o 
   5   6  17        0.09        0.46      9.79 o 
   6   6  17        1.14       -7.13     11.79 o 
   1   7  17      160.04      145.56      9.36 o 
   2   7  17      183.82      196.66     13.03 o 
   3   7  17      182.22      208.53     14.97 o 
   4   7  17      190.79      190.65     14.98 o 
   5   7  17      116.92      136.14     18.05 o 
   6   7  17        1.75       -9.47     12.61 o 
   0   8  17      213.00      259.44     17.88 o 
   1   8  17     1248.26     1222.58     27.68 o 
   2   8  17       32.00       23.42      7.26 o 
   3   8  17        2.97       -5.18      6.47 o 
   4   8  17       11.84       21.29      9.61 o 
   5   8  17       70.59       33.14     13.51 o 
   6   8  17        4.78       11.61     14.71 o 
   1   9  17       23.85       11.84      6.06 o 
   2   9  17       66.68       31.33     12.36 o 
   3   9  17      347.84      385.18     34.10 o 
   4   9  17        0.96       -3.98      7.96 o 
   5   9  17      258.72      303.09     26.32 o 
   0  10  17      149.03      162.57     16.34 o 
   1  10  17       34.69       36.99      8.27 o 
   2  10  17       11.47       13.19      7.75 o 
   3  10  17       54.37       40.55     10.27 o 
   4  10  17        1.03        0.86     10.52 o 
   5  10  17        7.47        3.84     13.16 o 
   1  11  17       85.83      111.52     11.48 o 
   2  11  17        2.22       -6.67      8.78 o 
   3  11  17       94.36       72.67     19.35 o 
   4  11  17        1.37        2.80     11.43 o 
   0  12  17       44.11       53.98     17.13 o 
   1  12  17       89.73       87.26     13.61 o 
   2  12  17        1.00      -14.08      9.38 o 
   3  12  17       20.57       18.74     11.66 o 
   1  13  17       13.67       13.64     13.42 o 
   2  13  17        0.36       -1.15     10.90 o 
   0   0  18     3860.17     3962.82    101.28 o 
   1   0  18     9923.55    10151.25    173.87 o 
   2   0  18     3020.30     3329.56     75.62 o 
   3   0  18        9.04        3.47      6.55 o 
   4   0  18      525.12      637.45     63.34 o 
   5   0  18     1161.13     1151.67     88.13 o 
   6   0  18       11.76        3.50     15.59 o 
   7   0  18      267.27      373.49     61.25 o 
   1   1  18      698.36      731.62     20.30 o 
   2   1  18       14.68        8.02      3.35 o 
   3   1  18      166.51      160.46     20.54 o 
   4   1  18       18.74       29.68      9.22 o 
   5   1  18        1.21       -2.13      8.56 o 
   6   1  18       99.25       74.36     15.62 o 
   7   1  18        0.00       10.27     14.34 o 
   0   2  18     2073.94     2137.62     42.06 o 
   1   2  18     7695.35     7893.76    101.02 o 
   2   2  18      188.66      187.10      9.84 o 
   3   2  18        1.36       -3.83      4.77 o 
   4   2  18      176.36      178.69     16.04 o 
   5   2  18      368.58      371.09     59.10 o 
   6   2  18      270.04      228.24     26.65 o 
   7   2  18      406.58      478.50     49.46 o 
   1   3  18      745.01      820.61     14.82 o 
   2   3  18      186.71      177.81     15.38 o 
   3   3  18     1464.25     1570.62     37.47 o 
   4   3  18      131.46      128.78     12.12 o 
   5   3  18      291.96      296.43     24.46 o 
   6   3  18       34.52       26.83     13.62 o 
   7   3  18        0.94       -8.73     15.25 o 
   0   4  18     1112.51     1190.76     30.00 o 
   1   4  18      115.22      123.72      7.80 o 
   2   4  18      198.69      205.74     18.61 o 
   3   4  18       26.86       33.98      6.93 o 
   4   4  18       93.76      107.83     12.99 o 
   5   4  18      123.67       82.71     22.38 o 
   6   4  18       74.34       50.69     16.01 o 
   7   4  18        0.09      -11.04     14.33 o 
   1   5  18       31.24       32.77      5.24 o 
   2   5  18     1006.83     1086.38     28.04 o 
   3   5  18     1248.19     1180.22     31.59 o 
   4   5  18      178.34      198.43     16.86 o 
   5   5  18        7.01       10.11     11.05 o 
   6   5  18        4.14       -5.07     11.74 o 
   7   5  18       17.67       13.55     16.56 o 
   0   6  18      106.69      121.53     29.35 o 
   1   6  18      292.33      328.07     13.03 o 
   2   6  18        5.12       -1.93      4.87 o 
   3   6  18      144.37      166.33     13.06 o 
   4   6  18      219.80      197.65     17.58 o 
   5   6  18        1.86        1.34     10.06 o 
   6   6  18       11.24       -8.84     12.43 o 
   1   7  18      358.09      353.25     15.20 o 
   2   7  18       76.67       90.35     12.94 o 
   3   7  18     1762.72     1777.27     43.46 o 
   4   7  18      182.05      185.60     19.94 o 
   5   7  18       73.53       65.36     15.15 o 
   6   7  18        0.44        1.06     12.98 o 
   0   8  18       62.77       43.21      9.64 o 
   1   8  18      139.62      137.45      9.96 o 
   2   8  18       52.84       52.00      8.57 o 
   3   8  18      128.44      136.18     12.87 o 
   4   8  18        5.98        8.05      8.54 o 
   5   8  18      126.88       94.86     17.66 o 
   6   8  18        1.86        7.39     14.50 o 
   1   9  18       82.26      100.42     10.73 o 
   2   9  18        3.98        0.69      6.56 o 
   3   9  18       24.79       28.09      8.98 o 
   4   9  18       15.38       11.16      9.27 o 
   5   9  18        8.25       27.37     14.38 o 
   0  10  18      329.28      357.54     25.20 o 
   1  10  18      237.77      254.69     17.40 o 
   2  10  18        2.70        6.30      7.69 o 
   3  10  18        9.44        4.53      8.31 o 
   4  10  18       13.52       -1.16     10.45 o 
   5  10  18       25.59       45.84     15.37 o 
   1  11  18      462.58      525.89     28.48 o 
   2  11  18       13.43        8.28      9.37 o 
   3  11  18       84.39       78.34     13.64 o 
   4  11  18        4.21       -3.62     10.92 o 
   0  12  18       34.31       26.79     12.37 o 
   1  12  18       23.67       20.67     10.75 o 
   2  12  18       57.32       40.70     12.42 o 
   3  12  18        0.10        1.47     10.82 o 
   1  13  18        0.03        2.17     13.19 o 
   2  13  18        1.31       -8.51     12.47 o 
   1   1  19      355.24      413.72      9.26 o 
   2   1  19      314.66      330.45     14.97 o 
   3   1  19      932.03     1053.56     30.74 o 
   4   1  19       11.03        7.16      7.90 o 
   5   1  19      367.40      305.62     42.97 o 
   6   1  19        0.85        4.54     10.81 o 
   7   1  19       21.21        1.24     13.48 o 
   0   2  19     2225.56     2477.68     48.04 o 
   1   2  19     1572.42     1707.28     26.01 o 
   2   2  19       26.99       27.41      4.49 o 
   3   2  19       95.09      134.92     10.84 o 
   4   2  19       25.15       11.08      8.19 o 
   5   2  19       64.57       73.01     13.08 o 
   6   2  19       21.87       24.84     16.07 o 
   7   2  19       23.12       21.42     16.28 o 
   1   3  19      133.61      181.86      7.46 o 
   2   3  19       42.92       70.85      9.97 o 
   3   3  19      655.63      734.94     22.82 o 
   4   3  19      157.56      160.66     15.08 o 
   5   3  19        5.52       -4.86      9.47 o 
   6   3  19       13.55       21.50     13.41 o 
   7   3  19       23.71        5.63     16.35 o 
   0   4  19        5.43        4.28      4.67 o 
   1   4  19     1105.53     1175.65     22.37 o 
   2   4  19       14.26       10.38      4.24 o 
   3   4  19     1087.36     1096.32     29.62 o 
   4   4  19      435.45      489.89     25.10 o 
   5   4  19      161.46      183.01     19.49 o 
   6   4  19       20.21       -1.61     12.06 o 
   7   4  19       49.49       25.51     17.36 o 
   1   5  19      157.21      126.94      8.27 o 
   2   5  19      936.84      965.77     26.18 o 
   3   5  19       93.15       83.35      9.53 o 
   4   5  19      397.86      414.34     23.42 o 
   5   5  19       26.73       26.27     11.99 o 
   6   5  19       15.30       40.13     15.75 o 
   7   5  19       17.84       36.42     18.09 o 
   0   6  19      333.83      281.48     17.13 o 
   1   6  19      474.15      462.01     15.00 o 
   2   6  19      139.95      171.29     11.89 o 
   3   6  19        1.22        4.00      6.36 o 
   4   6  19       17.98        7.28      8.60 o 
   5   6  19      595.22      609.90     34.69 o 
   6   6  19       28.54       24.70     14.47 o 
   1   7  19       62.76       85.36      9.59 o 
   2   7  19        1.46        6.86      6.14 o 
   3   7  19      468.13      428.81     24.55 o 
   4   7  19        0.17       13.39      9.36 o 
   5   7  19       41.63       20.43     13.07 o 
   6   7  19        1.52       -9.35     13.17 o 
   0   8  19       89.26       67.67     11.33 o 
   1   8  19      832.63      891.49     26.98 o 
   2   8  19       44.52       23.02      7.97 o 
   3   8  19       64.78       78.51     13.63 o 
   4   8  19       21.63        7.95      9.77 o 
   5   8  19      213.12      224.57     26.15 o 
   6   8  19        1.83        3.89     14.34 o 
   1   9  19      784.77      700.13     21.44 o 
   2   9  19      880.44      866.29     27.67 o 
   3   9  19      375.04      366.52     23.80 o 
   4   9  19      125.53      136.53     18.02 o 
   5   9  19       38.45       33.71     15.24 o 
   0  10  19       68.74       63.98     12.43 o 
   1  10  19      299.91      314.78     17.21 o 
   2  10  19       61.65       39.16     11.13 o 
   3  10  19       40.95       28.45      9.79 o 
   4  10  19        6.58       18.82     12.27 o 
   5  10  19       37.49       15.46     14.56 o 
   1  11  19       70.97       96.24     12.07 o 
   2  11  19       88.09       64.04     15.41 o 
   3  11  19       13.25       28.90     10.91 o 
   4  11  19       33.86       35.63     13.93 o 
   0  12  19       80.59       86.02     15.80 o 
   1  12  19       62.82       46.57     16.84 o 
   2  12  19        0.12        2.16      9.84 o 
   3  12  19       54.87       71.80     14.72 o 
   1  13  19        1.40       14.06     15.51 o 
   2  13  19        3.29       33.44     13.01 o 
   0   0  20      200.08      290.60     15.82 o 
   1   0  20      413.92      332.20     12.48 o 
   2   0  20      831.41      846.83     28.59 o 
   3   0  20      246.08      308.83     21.59 o 
   4   0  20      268.19      308.47     96.96 o 
   5   0  20       12.91      -10.85     12.95 o 
   6   0  20        0.76        5.27     16.10 o 
   7   0  20      240.52      229.30     43.88 o 
   1   1  20     3489.69     3493.05     46.06 o 
   2   1  20      500.39      527.46     14.32 o 
   3   1  20       48.92       67.01      8.92 o 
   4   1  20       21.96       15.36      8.17 o 
   5   1  20       28.69       38.69     11.50 o 
   6   1  20       57.51       20.24     12.19 o 
   7   1  20       45.51       46.70     15.97 o 
   0   2  20     1168.91     1151.29     26.28 o 
   1   2  20      135.03      186.17      6.83 o 
   2   2  20       61.51       49.29      5.32 o 
   3   2  20        6.60        1.66      4.87 o 
   4   2  20      108.28       74.43     13.16 o 
   5   2  20      219.04      224.70     45.22 o 
   6   2  20       45.09       45.80     17.06 o 
   7   2  20       18.46       43.36     19.98 o 
   1   3  20      117.75      144.56      9.01 o 
   2   3  20       97.69      112.57      8.68 o 
   3   3  20      950.23      987.58     25.57 o 
   4   3  20      266.71      244.25     18.26 o 
   5   3  20        4.28        9.25     10.03 o 
   6   3  20        2.19       -9.17     14.04 o 
   7   3  20       18.76       33.61     19.70 o 
   0   4  20     1288.08     1351.87     33.61 o 
   1   4  20      154.13      172.69      8.18 o 
   2   4  20     1060.91      997.98     24.62 o 
   3   4  20      227.47      219.85     16.04 o 
   4   4  20        4.02        6.27      8.02 o 
   5   4  20        0.94       15.17     10.99 o 
   6   4  20        9.39       22.78     13.96 o 
   7   4  20        0.18       14.54     15.73 o 
   1   5  20        0.28        2.04      6.17 o 
   2   5  20        0.16        0.76      4.87 o 
   3   5  20     1150.00     1110.23     30.77 o 
   4   5  20      463.06      460.01     40.88 o 
   5   5  20       83.44       78.11     15.83 o 
   6   5  20        1.48       13.25     14.28 o 
   0   6  20       35.27       42.36      8.58 o 
   1   6  20        7.90        5.90      4.88 o 
   2   6  20      229.64      206.03     13.17 o 
   3   6  20       43.72       44.11      8.42 o 
   4   6  20      123.72      121.20     14.85 o 
   5   6  20       61.46       66.88     14.91 o 
   6   6  20       35.67       31.95     15.33 o 
   1   7  20      574.12      557.16     17.83 o 
   2   7  20       62.61       80.21      9.83 o 
   3   7  20      988.72     1038.09     30.85 o 
   4   7  20       38.55       31.55     10.73 o 
   5   7  20      436.48      402.96     59.46 o 
   6   7  20       37.43       21.52     14.81 o 
   0   8  20     2204.83     2156.36     59.68 o 
   1   8  20     1436.69     1371.89     33.08 o 
   2   8  20      394.15      365.36     22.50 o 
   3   8  20       29.41       26.94      8.49 o 
   4   8  20      224.17      240.39     19.95 o 
   5   8  20      124.14      165.13     21.32 o 
   1   9  20      100.30      110.26     11.02 o 
   2   9  20      187.80      198.11     15.00 o 
   3   9  20      352.10      370.01     22.09 o 
   4   9  20      124.14       69.20     16.13 o 
   5   9  20        0.09      -13.68     12.05 o 
   0  10  20      775.66      713.30     32.06 o 
   1  10  20      246.82      252.68     18.83 o 
   2  10  20       26.91       14.66      8.84 o 
   3  10  20        0.16       -3.97      8.09 o 
   4  10  20       79.45       56.99     14.90 o 
   1  11  20      127.02      118.65     16.09 o 
   2  11  20       39.08       24.58      9.46 o 
   3  11  20       29.01       51.93     12.80 o 
   4  11  20        0.81       16.02     13.87 o 
   0  12  20        5.90       15.37     12.03 o 
   1  12  20      221.24      253.48     20.67 o 
   2  12  20        2.35        4.09     10.95 o 
   3  12  20        1.48       -3.62     10.97 o 
   1  13  20        0.86        9.68     14.58 o 
   1   1  21      463.38      496.98     13.88 o 
   2   1  21     1829.07     1957.48     36.70 o 
   3   1  21       37.65       41.98      7.73 o 
   4   1  21      207.42      169.67     22.29 o 
   5   1  21       17.00       20.61     10.82 o 
   6   1  21        0.08        0.10     10.91 o 
   7   1  21        0.00       14.05     18.07 o 
   0   2  21      360.92      420.47     14.07 o 
   1   2  21     1389.82     1454.00     23.34 o 
   2   2  21      354.06      344.26     11.28 o 
   3   2  21       18.16       20.15      8.12 o 
   4   2  21       21.04       36.02      7.97 o 
   5   2  21      336.36      285.70     32.46 o 
   6   2  21      242.18      236.22     28.00 o 
   7   2  21       74.78       68.53     21.75 o 
   1   3  21       54.72       46.26      4.77 o 
   2   3  21      289.72      307.93     12.67 o 
   3   3  21       60.54       53.43      7.63 o 
   4   3  21       40.64       66.11     11.40 o 
   5   3  21        0.27       -5.13      9.66 o 
   6   3  21       10.50       -6.13     11.93 o 
   7   3  21       20.98       19.49     16.70 o 
   0   4  21      847.14      821.60     23.99 o 
   1   4  21       37.31       26.29      4.43 o 
   2   4  21      197.74      224.95     12.77 o 
   3   4  21      326.01      339.67     24.12 o 
   4   4  21      796.61      836.55     32.47 o 
   5   4  21        0.70        0.70     10.16 o 
   6   4  21        9.03       10.46     13.90 o 
   7   4  21       17.86        6.93     16.05 o 
   1   5  21       27.59       22.42      5.16 o 
   2   5  21       73.75       67.23      7.76 o 
   3   5  21       28.33       27.39      8.46 o 
   4   5  21        6.04        7.28      8.53 o 
   5   5  21       58.22       40.83     13.79 o 
   6   5  21        7.96       15.55     14.51 o 
   0   6  21      248.14      189.64     15.00 o 
   1   6  21      906.26      871.90     23.22 o 
   2   6  21      370.46      403.54     17.90 o 
   3   6  21        3.68        0.48      6.31 o 
   4   6  21       20.86       13.83      9.30 o 
   5   6  21       91.98      104.20     16.93 o 
   6   6  21        3.64      -16.08     12.18 o 
   1   7  21      536.45      528.10     33.43 o 
   2   7  21     2244.23     2262.35     51.23 o 
   3   7  21       29.58       30.37      8.31 o 
   4   7  21     1107.74     1240.93     41.11 o 
   5   7  21        0.01       16.92     13.12 o 
   6   7  21       13.06        4.61     14.53 o 
   0   8  21       13.77       14.28      9.90 o 
   1   8  21     1331.65     1260.81     31.58 o 
   2   8  21      118.43      107.05     11.92 o 
   3   8  21       32.13       14.56      8.35 o 
   4   8  21       13.94        5.34     10.30 o 
   5   8  21      239.11      234.72     21.71 o 
   1   9  21      151.67      167.34     16.62 o 
   2   9  21      849.93      876.46     28.48 o 
   3   9  21      378.45      329.35     25.08 o 
   4   9  21      798.63      824.41     35.15 o 
   5   9  21       92.81       84.43     22.73 o 
   0  10  21     1275.78     1283.20     44.38 o 
   1  10  21      426.96      397.78     19.12 o 
   2  10  21       24.12       19.16      8.86 o 
   3  10  21        0.01        4.63      9.12 o 
   4  10  21       13.96       13.29     11.63 o 
   1  11  21        0.16       -9.69      7.79 o 
   2  11  21       53.06       54.74     10.95 o 
   3  11  21       12.69        9.34     11.32 o 
   4  11  21        3.58       13.82     13.98 o 
   0  12  21        8.28        5.25     11.79 o 
   1  12  21       31.19       22.88     11.94 o 
   2  12  21        0.31      -11.93      9.67 o 
   3  12  21        3.55      -16.29     10.86 o 
   1  13  21       40.56       47.38     13.54 o 
   0   0  22    12123.93    11533.42    279.52 o 
   1   0  22      302.27      280.43     11.49 o 
   2   0  22      365.61      440.45     22.05 o 
   3   0  22       56.79       62.55     11.85 o 
   4   0  22        1.60       -8.47      9.67 o 
   5   0  22        0.58       -6.07     12.43 o 
   6   0  22      274.28      209.72     30.28 o 
   7   0  22       51.92       51.46     24.75 o 
   1   1  22      549.55      583.68     11.95 o 
   2   1  22      302.01      331.62     18.88 o 
   3   1  22      153.97      177.67     12.13 o 
   4   1  22       14.09       17.08      8.34 o 
   5   1  22       16.95        7.43     10.01 o 
   6   1  22       14.13        2.54     11.87 o 
   7   1  22        0.87       -2.44     17.05 o 
   0   2  22      296.37      290.83     13.31 o 
   1   2  22      419.94      476.14     13.02 o 
   2   2  22      701.51      727.33     21.63 o 
   3   2  22        0.05       -5.55      4.88 o 
   4   2  22       36.45       22.72      7.23 o 
   5   2  22       14.45       13.88      9.39 o 
   6   2  22       35.54       16.37     15.48 o 
   7   2  22       35.91       79.68     23.17 o 
   1   3  22      291.63      288.24     10.03 o 
   2   3  22      856.48      798.27     17.44 o 
   3   3  22       81.04       87.54      9.13 o 
   4   3  22     1257.65     1358.73     42.31 o 
   5   3  22       25.98       25.00     12.02 o 
   6   3  22       13.64       17.83     13.94 o 
   7   3  22        1.29       -6.14     14.39 o 
   0   4  22      253.48      284.38     12.63 o 
   1   4  22       35.12       28.26      4.66 o 
   2   4  22       46.89       51.37      8.25 o 
   3   4  22        1.45        4.44      6.93 o 
   4   4  22       55.47       68.89     11.12 o 
   5   4  22      160.40      177.78     20.71 o 
   6   4  22        3.92       -0.50     19.07 o 
   1   5  22       21.42       23.75      6.02 o 
   2   5  22      634.97      652.11     20.47 o 
   3   5  22      156.81      168.68     15.05 o 
   4   5  22       65.01       56.25     11.11 o 
   5   5  22       64.46       28.42     16.68 o 
   6   5  22        7.37        1.12     14.24 o 
   0   6  22     1081.88     1058.57     34.52 o 
   1   6  22      347.72      347.65     27.01 o 
   2   6  22     1391.25     1427.61     35.83 o 
   3   6  22      643.59      656.00     27.45 o 
   4   6  22      369.33      393.62     24.46 o 
   5   6  22      110.80      112.46     18.05 o 
   6   6  22      132.34      192.91     23.41 o 
   1   7  22      209.11      243.52     17.33 o 
   2   7  22       79.83       86.41     10.26 o 
   3   7  22      389.41      388.59     19.64 o 
   4   7  22       13.28       17.72      9.77 o 
   5   7  22        6.72       23.91     11.92 o 
   6   7  22       19.89       18.99     15.11 o 
   0   8  22     3373.18     3373.76     85.11 o 
   1   8  22        0.07        4.76      6.34 o 
   2   8  22      657.30      621.17     26.12 o 
   3   8  22        6.73        5.55      7.77 o 
   4   8  22      197.62      192.08     23.46 o 
   5   8  22       53.72       71.65     15.63 o 
   1   9  22      175.80      135.78     12.05 o 
   2   9  22      274.44      302.79     18.03 o 
   3   9  22      351.12      379.22     20.99 o 
   4   9  22      103.12      119.96     16.28 o 
   5   9  22       55.77       23.81     13.87 o 
   0  10  22       22.60        2.88      9.96 o 
   1  10  22        7.70       30.47      8.26 o 
   2  10  22      148.40      120.80     13.25 o 
   3  10  22       32.16       37.46     10.82 o 
   4  10  22      127.35      150.54     22.94 o 
   1  11  22       24.76        2.14      8.64 o 
   2  11  22       14.46        9.23      9.32 o 
   3  11  22        0.94       -5.97     11.03 o 
   0  12  22       11.97       -3.13     18.93 o 
   1  12  22       19.82       28.18     10.52 o 
   2  12  22       32.22       29.21     11.80 o 
   1   1  23        6.85       11.60      3.30 o 
   2   1  23       67.20       89.69      7.88 o 
   3   1  23      200.62      208.74     12.36 o 
   4   1  23       45.11       52.45     10.66 o 
   5   1  23        1.62       -1.43      9.01 o 
   6   1  23       50.64       45.38     14.93 o 
   7   1  23        3.45       16.58     17.37 o 
   0   2  23     1380.24     1310.91     29.79 o 
   1   2  23      447.99      457.25     11.49 o 
   2   2  23      164.53      202.14     10.54 o 
   3   2  23       63.25       50.46      8.21 o 
   4   2  23      104.51      100.63     10.99 o 
   5   2  23       13.15        2.87     10.12 o 
   6   2  23        2.67        1.36     12.52 o 
   7   2  23       20.89        5.68     18.46 o 
   1   3  23        5.26        6.81      3.81 o 
   2   3  23      206.55      222.41     12.00 o 
   3   3  23       99.55       76.31      8.96 o 
   4   3  23       41.79       45.80     10.51 o 
   5   3  23       23.09       28.85     12.72 o 
   6   3  23       15.04       16.43     13.96 o 
   0   4  23      324.62      362.13     34.47 o 
   1   4  23      165.02      141.98      9.08 o 
   2   4  23      276.41      272.90     13.41 o 
   3   4  23       14.46        6.50      7.25 o 
   4   4  23       24.61       30.97      9.90 o 
   5   4  23        0.55       -1.12     10.97 o 
   6   4  23       37.83       28.71     18.32 o 
   1   5  23       15.91       27.09      5.96 o 
   2   5  23      127.72       97.26     12.00 o 
   3   5  23      752.44      726.18     28.73 o 
   4   5  23      167.02      157.66     19.36 o 
   5   5  23        7.67       16.83     11.39 o 
   6   5  23       15.67        7.50     15.03 o 
   0   6  23       79.30       56.30     10.44 o 
   1   6  23       48.04       57.69      7.81 o 
   2   6  23       95.01       79.14      9.79 o 
   3   6  23      226.34      205.20     17.03 o 
   4   6  23        8.07       35.00     10.83 o 
   5   6  23        0.52        4.51     12.11 o 
   6   6  23        2.75       21.90     16.27 o 
   1   7  23       69.91       62.37      8.50 o 
   2   7  23      900.75      937.12     28.22 o 
   3   7  23       27.82       31.42      9.91 o 
   4   7  23      542.56      529.00     27.92 o 
   5   7  23       44.47       36.71     12.82 o 
   6   7  23        0.77        3.88     14.61 o 
   0   8  23      653.14      606.27     28.54 o 
   1   8  23      257.34      251.72     15.01 o 
   2   8  23       32.03       30.91      9.16 o 
   3   8  23        0.50        5.40      8.43 o 
   4   8  23       16.48       30.56     11.33 o 
   5   8  23      268.47      253.85     24.33 o 
   1   9  23      375.46      364.84     18.18 o 
   2   9  23      459.65      427.09     21.24 o 
   3   9  23        0.00       15.00      9.05 o 
   4   9  23      119.96       89.67     15.64 o 
   5   9  23        0.76        6.36     12.92 o 
   0  10  23        1.51       -0.60      9.94 o 
   1  10  23        2.80       -2.54      7.34 o 
   2  10  23       83.25       72.89     12.64 o 
   3  10  23        9.63       31.10     10.30 o 
   4  10  23       58.08       63.85     16.66 o 
   1  11  23       16.24       15.34      9.53 o 
   2  11  23       19.38       10.14     12.36 o 
   3  11  23        8.57        1.40     13.03 o 
   0  12  23       85.66      136.34     25.31 o 
   1  12  23       83.79      102.84     14.54 o 
   2  12  23       17.79       15.29     11.66 o 
   0   0  24    12862.13    12356.09    299.54 o 
   1   0  24        0.59        5.16      4.39 o 
   2   0  24       56.77       37.77      7.68 o 
   3   0  24      101.18       86.18     21.89 o 
   4   0  24        1.64        9.53     12.20 o 
   5   0  24       82.64       47.03     16.43 o 
   6   0  24       52.48       35.97     30.23 o 
   7   0  24       12.19       -0.53     19.79 o 
   1   1  24        0.77       -2.07      3.32 o 
   2   1  24        0.68        1.42      4.26 o 
   3   1  24        0.95        3.65      5.31 o 
   4   1  24      149.51      152.17     18.20 o 
   5   1  24      109.38       75.85     13.57 o 
   6   1  24      128.91      125.65     22.93 o 
   7   1  24        1.26       -8.43     16.70 o 
   0   2  24      110.97      126.91     10.64 o 
   1   2  24        0.40       11.41      3.89 o 
   2   2  24      848.82      842.11     20.93 o 
   3   2  24        3.95        0.30      5.56 o 
   4   2  24        0.43        7.43      6.89 o 
   5   2  24      154.33      125.11     24.79 o 
   6   2  24        8.88       15.62     13.72 o 
   1   3  24       52.59       69.35      6.34 o 
   2   3  24       30.58       45.99      6.75 o 
   3   3  24      202.32      219.69     18.30 o 
   4   3  24      537.79      559.62     28.04 o 
   5   3  24       22.13       -7.78     11.43 o 
   6   3  24       33.70       15.38     14.02 o 
   0   4  24        4.50        6.95      5.93 o 
   1   4  24      111.75      111.65     11.83 o 
   2   4  24      426.77      434.81     31.61 o 
   3   4  24       36.01       28.54      8.14 o 
   4   4  24      472.26      538.05     31.26 o 
   5   4  24       19.46       11.26     11.66 o 
   6   4  24       84.08       65.23     17.47 o 
   1   5  24      257.97      243.58     13.46 o 
   2   5  24      313.01      351.83     15.74 o 
   3   5  24        1.44       15.88      7.91 o 
   4   5  24       19.20       16.76      9.68 o 
   5   5  24        1.96       14.38     12.25 o 
   6   5  24       62.67      111.26     21.61 o 
   0   6  24     1490.37     1489.97     44.47 o 
   1   6  24      143.12      141.92     12.45 o 
   2   6  24       28.69       28.40      7.28 o 
   3   6  24      240.58      278.79     19.43 o 
   4   6  24        0.29       16.88      9.62 o 
   5   6  24      116.22      121.14     17.09 o 
   6   6  24      262.02      301.40     30.68 o 
   1   7  24        3.87        1.30      6.30 o 
   2   7  24      864.13      893.59     27.75 o 
   3   7  24      116.42       98.90     13.08 o 
   4   7  24       17.91       22.08     10.36 o 
   5   7  24        3.42       21.56     12.76 o 
   0   8  24      353.00      338.15     27.76 o 
   1   8  24      207.13      230.27     14.55 o 
   2   8  24       71.01       69.55     10.79 o 
   3   8  24        1.43        3.00      9.24 o 
   4   8  24      138.67      163.95     17.83 o 
   5   8  24       46.86       56.25     14.64 o 
   1   9  24       84.48      100.78     11.08 o 
   2   9  24        2.11        6.58     10.10 o 
   3   9  24      252.10      218.44     19.16 o 
   4   9  24       90.78      125.76     26.98 o 
   0  10  24       69.11      113.30     18.40 o 
   1  10  24        7.15        7.85      8.14 o 
   2  10  24       61.24       66.24     11.66 o 
   3  10  24       10.07        6.07     10.83 o 
   4  10  24        0.03       10.51     12.15 o 
   1  11  24        1.55        3.79     10.00 o 
   2  11  24      247.92      274.34     19.69 o 
   3  11  24       26.36       13.67     16.99 o 
   0  12  24      316.52      388.23     32.31 o 
   1  12  24       59.34       62.58     12.92 o 
   2  12  24        8.03        5.65     12.00 o 
   1   1  25       79.77      117.97      6.73 o 
   2   1  25      178.06      190.08     10.02 o 
   3   1  25       13.62       16.48      6.35 o 
   4   1  25       77.56       81.67     15.58 o 
   5   1  25        8.60       -0.14     10.64 o 
   6   1  25       52.53       51.66     18.14 o 
   0   2  25      488.35      475.20     16.11 o 
   1   2  25       85.69       91.58      6.60 o 
   2   2  25      183.05      171.71     12.92 o 
   3   2  25       85.57       56.07      8.36 o 
   4   2  25       32.15       31.22      8.33 o 
   5   2  25        4.33        3.70     10.32 o 
   6   2  25       17.39       13.39     13.83 o 
   1   3  25       17.05       19.27      4.73 o 
   2   3  25        2.36        5.30      4.88 o 
   3   3  25        1.41       -5.47      6.65 o 
   4   3  25       22.73       24.51     10.44 o 
   5   3  25      125.32      107.56     18.39 o 
   6   3  25        0.46        6.86     13.24 o 
   0   4  25       51.90       52.79      8.15 o 
   1   4  25      980.52      938.98     22.50 o 
   2   4  25      816.90      819.77     23.74 o 
   3   4  25      211.74      181.16     15.48 o 
   4   4  25        4.58        5.25      8.64 o 
   5   4  25       25.77       17.89     12.71 o 
   6   4  25        2.52       -7.60     13.54 o 
   1   5  25      229.40      245.79     13.18 o 
   2   5  25      523.11      526.03     27.82 o 
   3   5  25     1689.86     1774.26     49.21 o 
   4   5  25      238.84      213.45     17.64 o 
   5   5  25       15.01        8.46     12.11 o 
   6   5  25        0.02      -25.90     26.62 o 
   0   6  25      316.37      333.90     22.70 o 
   1   6  25       96.99       89.39      9.30 o 
   2   6  25       19.64       23.43      7.21 o 
   3   6  25       14.14       22.26      9.13 o 
   4   6  25      197.08      183.38     20.20 o 
   5   6  25      189.43      198.66     20.53 o 
   6   6  25      114.77      148.16     32.93 o 
   1   7  25     1028.80      945.03     32.35 o 
   2   7  25      173.25      164.93     13.55 o 
   3   7  25     1111.90     1217.73     39.45 o 
   4   7  25        2.76       21.22     10.15 o 
   5   7  25       72.27      116.21     19.87 o 
   0   8  25      316.67      258.62     23.24 o 
   1   8  25      288.12      290.02     22.07 o 
   2   8  25       20.88       18.99      7.93 o 
   3   8  25       10.45       13.24      9.50 o 
   4   8  25       23.01       19.76     11.27 o 
   5   8  25        4.21      -17.49     11.66 o 
   1   9  25      131.31      132.93     14.32 o 
   2   9  25       25.09       16.80      9.14 o 
   3   9  25      119.41      143.33     21.19 o 
   4   9  25        4.44        4.43     10.61 o 
   0  10  25      209.73      227.98     24.18 o 
   1  10  25      261.66      289.78     17.80 o 
   2  10  25        0.22       15.90      9.14 o 
   3  10  25       14.56       20.50     11.48 o 
   4  10  25       19.23       33.38     13.40 o 
   1  11  25       68.34       92.18     12.88 o 
   2  11  25        8.23        6.02     10.03 o 
   3  11  25        0.00       -1.69     13.23 o 
   0  12  25       74.83       64.88     19.32 o 
   1  12  25        7.07       13.62     11.37 o 
   0   0  26     2881.87     2941.92     81.76 o 
   1   0  26      106.85       87.41     11.85 o 
   2   0  26        3.28       -1.32      6.57 o 
   3   0  26      206.54      176.84     26.02 o 
   4   0  26        5.15        6.73     12.17 o 
   5   0  26       58.24       97.25     21.05 o 
   6   0  26        1.11        6.62     17.17 o 
   1   1  26      277.93      302.93     10.87 o 
   2   1  26      363.54      401.87     17.21 o 
   3   1  26      204.18      228.05     13.52 o 
   4   1  26       54.65       48.81      9.95 o 
   5   1  26       87.94       94.40     13.51 o 
   6   1  26      106.51      107.20     22.23 o 
   0   2  26      395.73      351.23     14.40 o 
   1   2  26       47.15       43.57      5.30 o 
   2   2  26       20.68       14.54      6.50 o 
   3   2  26        0.30       -6.55      6.76 o 
   4   2  26        0.11       -9.73      7.62 o 
   5   2  26      248.03      236.71     22.73 o 
   6   2  26       13.75        6.09     13.37 o 
   1   3  26      317.45      320.20     11.43 o 
   2   3  26      241.15      285.12     13.16 o 
   3   3  26       22.56       27.68      8.49 o 
   4   3  26       39.49       26.40      9.96 o 
   5   3  26        0.68       -9.12     10.16 o 
   6   3  26        5.78        3.64     13.35 o 
   0   4  26       61.20       57.88      8.68 o 
   1   4  26      919.79      933.46     21.44 o 
   2   4  26        0.64        0.64      7.06 o 
   3   4  26       95.59       95.15     12.44 o 
   4   4  26       61.05       98.29     14.01 o 
   5   4  26      245.97      309.86     27.31 o 
   6   4  26       11.49       -1.54     14.28 o 
   1   5  26       53.14       57.36     10.83 o 
   2   5  26      533.87      544.45     24.45 o 
   3   5  26      781.92      861.95     31.85 o 
   4   5  26        0.70       -0.35      9.42 o 
   5   5  26       19.05       14.34     11.85 o 
   6   5  26        1.81       -6.78     17.79 o 
   0   6  26      438.11      382.15     38.69 o 
   1   6  26     2302.39     2163.99     45.56 o 
   2   6  26      136.35      115.88     12.52 o 
   3   6  26        7.49        4.01      8.20 o 
   4   6  26       93.65      111.41     18.26 o 
   5   6  26      215.31      251.32     21.88 o 
   1   7  26      154.98      133.81     11.60 o 
   2   7  26      219.19      193.56     24.24 o 
   3   7  26       67.37       92.74     14.36 o 
   4   7  26      406.77      510.66     30.99 o 
   5   7  26       59.60       55.36     14.66 o 
   0   8  26      357.60      385.69     41.90 o 
   1   8  26      320.07      335.89     17.37 o 
   2   8  26       67.15       55.40     10.21 o 
   3   8  26       39.57       26.14     10.54 o 
   4   8  26       53.30       53.87     13.08 o 
   5   8  26      149.61      163.89     21.60 o 
   1   9  26        0.85       11.38      7.93 o 
   2   9  26       72.46       57.37     10.66 o 
   3   9  26       83.70       70.13     13.84 o 
   4   9  26       38.03       35.48     12.67 o 
   0  10  26      209.57      229.22     52.86 o 
   1  10  26        3.17        2.08     10.01 o 
   2  10  26        3.22        4.74      9.14 o 
   3  10  26        6.55        0.99     10.68 o 
   1  11  26       13.29        9.72      9.24 o 
   2  11  26       34.04       40.85     11.64 o 
   0  12  26       22.76        7.03     16.04 o 
   1  12  26       91.71       98.59     16.14 o 
   1   1  27      724.83      753.24     18.23 o 
   2   1  27       89.51      103.54      8.09 o 
   3   1  27     1062.18     1069.88     28.48 o 
   4   1  27        4.21       -4.72      6.90 o 
   5   1  27        0.00        0.26      9.17 o 
   6   1  27       16.06        1.39     13.37 o 
   0   2  27      471.60      452.50     16.35 o 
   1   2  27      526.07      585.04     26.26 o 
   2   2  27       10.93        6.59      5.22 o 
   3   2  27       48.78       43.91      8.32 o 
   4   2  27      197.39      239.84     35.90 o 
   5   2  27       87.77       82.97     18.90 o 
   6   2  27       58.92       40.50     15.27 o 
   1   3  27       94.39      106.83      7.56 o 
   2   3  27      526.71      490.96     19.11 o 
   3   3  27        5.40       -7.43      7.05 o 
   4   3  27      148.41      112.39     15.68 o 
   5   3  27       44.97       57.87     14.84 o 
   6   3  27        1.90       12.15     13.99 o 
   0   4  27      704.98      685.59     26.49 o 
   1   4  27       17.01       13.36      5.64 o 
   2   4  27       31.01       49.60      8.90 o 
   3   4  27       18.02       27.31      9.24 o 
   4   4  27        0.87       -4.16      8.68 o 
   5   4  27       17.22        8.03     12.41 o 
   6   4  27      154.81      188.20     26.18 o 
   1   5  27       57.27       36.86      8.16 o 
   2   5  27        0.94        4.67      7.25 o 
   3   5  27      318.06      308.53     18.95 o 
   4   5  27        5.16        4.10      9.66 o 
   5   5  27       34.09       20.99     12.29 o 
   6   5  27       19.82       32.74     16.97 o 
   0   6  27      368.27      357.47     30.54 o 
   1   6  27       59.83       74.69      9.16 o 
   2   6  27       70.07       77.30     10.71 o 
   3   6  27        7.54       16.08     13.24 o 
   4   6  27        0.00       10.03     10.24 o 
   5   6  27       62.54       68.89     14.84 o 
   1   7  27       69.53       74.38      9.84 o 
   2   7  27       95.45      126.80     14.72 o 
   3   7  27      225.73      191.35     17.71 o 
   4   7  27        5.01       15.03     10.26 o 
   5   7  27        8.17        7.24     12.28 o 
   0   8  27      301.92      220.87     22.19 o 
   1   8  27      163.08      131.70     13.56 o 
   2   8  27      290.18      245.85     17.24 o 
   3   8  27       15.90        4.87      9.55 o 
   4   8  27       32.79       29.31     12.25 o 
   1   9  27       30.45        8.06      8.07 o 
   2   9  27      163.67      148.16     14.70 o 
   3   9  27       57.71       68.46     15.95 o 
   4   9  27       99.22      101.09     16.89 o 
   0  10  27      629.05      528.39     56.33 o 
   1  10  27      215.17      239.71     16.76 o 
   2  10  27        0.00        0.95      8.83 o 
   3  10  27       19.54       16.39     12.28 o 
   1  11  27        9.50        5.30     10.11 o 
   2  11  27        5.57       -4.41     10.17 o 
   0   0  28      105.09      144.57     23.98 o 
   1   0  28     1762.28     1695.61     42.50 o 
   2   0  28      158.42      165.36     18.59 o 
   3   0  28       19.16       16.23      8.66 o 
   4   0  28      247.36      194.49     20.71 o 
   5   0  28      486.49      428.73     38.25 o 
   6   0  28       39.47       29.62     32.14 o 
   1   1  28      896.67      946.75     21.42 o 
   2   1  28      177.22      172.35     15.55 o 
   3   1  28       72.78       69.23      8.59 o 
   4   1  28       40.10       28.28      8.62 o 
   5   1  28       42.93       40.84     13.97 o 
   6   1  28       44.97       39.64     14.78 o 
   0   2  28     1108.87     1131.35     31.38 o 
   1   2  28     1416.44     1435.97     28.49 o 
   2   2  28       52.83       69.11      7.99 o 
   3   2  28        0.23       -0.01      6.49 o 
   4   2  28       23.16        1.44      9.15 o 
   5   2  28       28.13       24.10     14.11 o 
   6   2  28      137.49      101.67     19.44 o 
   1   3  28        1.64        3.89      4.99 o 
   2   3  28      978.92     1033.69     27.91 o 
   3   3  28       71.20       60.67     11.17 o 
   4   3  28        6.23        1.62      8.88 o 
   5   3  28        0.17       -5.74     13.43 o 
   6   3  28       21.18       34.44     16.13 o 
   0   4  28      411.22      435.84     21.98 o 
   1   4  28       15.09        9.11      5.70 o 
   2   4  28      565.05      573.53     22.86 o 
   3   4  28      263.87      268.81     19.29 o 
   4   4  28      142.45      123.38     19.61 o 
   5   4  28        0.26        5.90     11.46 o 
   6   4  28      245.77      218.73     26.28 o 
   1   5  28       44.07       27.77      7.24 o 
   2   5  28      728.96      750.45     26.84 o 
   3   5  28      315.57      309.86     20.99 o 
   4   5  28      396.08      424.61     26.65 o 
   5   5  28        2.38       -2.25     11.21 o 
   0   6  28     1159.70     1194.83     46.31 o 
   1   6  28       46.73       36.52      7.96 o 
   2   6  28       76.75       70.44     10.70 o 
   3   6  28        0.00        1.00      8.07 o 
   4   6  28      149.23      160.92     19.98 o 
   5   6  28      229.88      283.22     37.36 o 
   1   7  28        9.54        3.93      6.96 o 
   2   7  28       70.93       48.42     12.38 o 
   3   7  28      185.06      169.06     17.11 o 
   4   7  28       44.74       63.22     13.78 o 
   5   7  28        0.87       -8.99     11.38 o 
   0   8  28       19.57        2.98     10.13 o 
   1   8  28       82.11       65.53     10.26 o 
   2   8  28        9.27       15.91      9.55 o 
   3   8  28      114.41      116.57     15.40 o 
   4   8  28        6.20       -2.66     12.71 o 
   1   9  28        5.72       -2.56      7.78 o 
   2   9  28      147.40      125.43     22.62 o 
   3   9  28        9.10        3.14     10.60 o 
   4   9  28       15.68        2.12     11.85 o 
   0  10  28        0.33      -15.38     11.18 o 
   1  10  28        0.96       14.05      9.66 o 
   2  10  28        2.67       19.40     12.50 o 
   3  10  28        2.86       15.26     12.14 o 
   1  11  28      147.82      155.95     16.22 o 
   2  11  28        1.42       -3.37     10.30 o 
   1   1  29       77.26      107.18      8.14 o 
   2   1  29      382.20      437.51     22.26 o 
   3   1  29       21.43       30.93      7.52 o 
   4   1  29      146.41      185.19     15.05 o 
   5   1  29        1.68       19.88     12.25 o 
   6   1  29        2.33       14.39     14.39 o 
   0   2  29      190.87      189.82     14.98 o 
   1   2  29      802.68      806.20     19.78 o 
   2   2  29        0.02       -4.42      5.01 o 
   3   2  29        1.19       14.01      6.92 o 
   4   2  29        0.15       -6.94      8.78 o 
   5   2  29       80.63       68.25     16.21 o 
   6   2  29        2.57       -0.69     13.47 o 
   1   3  29      841.10      819.10     20.17 o 
   2   3  29      661.64      693.61     28.14 o 
   3   3  29      705.20      690.30     29.03 o 
   4   3  29      824.91      802.81     33.91 o 
   5   3  29      124.33      151.85     20.29 o 
   6   3  29       25.19       11.33     14.83 o 
   0   4  29     1747.58     1813.82     59.88 o 
   1   4  29       16.55       23.24      7.18 o 
   2   4  29      419.48      428.53     20.45 o 
   3   4  29       81.63       86.43     12.80 o 
   4   4  29       98.67       97.79     14.63 o 
   5   4  29       57.17       37.06     14.94 o 
   1   5  29      230.41      209.19     12.56 o 
   2   5  29     1283.67     1287.38     36.07 o 
   3   5  29        0.78        7.92      8.41 o 
   4   5  29      321.30      356.25     26.91 o 
   5   5  29        0.04        8.67     11.73 o 
   0   6  29      320.52      271.07     27.32 o 
   1   6  29        2.28        0.70      6.58 o 
   2   6  29      206.51      214.90     16.07 o 
   3   6  29      154.57      162.56     25.44 o 
   4   6  29        0.78        5.14     10.35 o 
   5   6  29       18.99       19.47     13.61 o 
   1   7  29       75.63       82.02     10.37 o 
   2   7  29      221.27      239.88     17.43 o 
   3   7  29      358.97      370.15     37.58 o 
   4   7  29       14.31       15.86     10.91 o 
   5   7  29       38.28       39.36     13.90 o 
   0   8  29       54.11       24.19     12.52 o 
   1   8  29        1.98        1.99      7.85 o 
   2   8  29        3.79        0.51     11.34 o 
   3   8  29       54.85       86.06     14.56 o 
   4   8  29       54.76       55.26     14.54 o 
   1   9  29       97.35       62.75     11.33 o 
   2   9  29       34.19       34.38     12.16 o 
   3   9  29       21.39       20.63     17.96 o 
   0  10  29       53.80       31.60     15.27 o 
   1  10  29       27.51       15.20      9.98 o 
   2  10  29        0.04       15.74     12.44 o 
   3  10  29       32.72       19.16     12.86 o 
   1  11  29        6.67       15.95     11.04 o 
   0   0  30     1402.95     1159.62     51.72 o 
   1   0  30     2364.90     2248.25     60.04 o 
   2   0  30      169.60      181.81     24.24 o 
   3   0  30       74.21       92.41     13.93 o 
   4   0  30       19.11       20.90     11.39 o 
   5   0  30        8.25       13.93     19.10 o 
   6   0  30      142.28      137.20     46.12 o 
   1   1  30      161.56      168.99     12.57 o 
   2   1  30       39.70       45.13      7.42 o 
   3   1  30      696.35      745.72     23.22 o 
   4   1  30      147.75      138.35     15.84 o 
   5   1  30      276.58      315.52     26.03 o 
   6   1  30        8.06        9.78     13.75 o 
   0   2  30      745.33      782.67     28.69 o 
   1   2  30      387.57      434.76     15.09 o 
   2   2  30      633.48      561.13     21.25 o 
   3   2  30       76.68       77.92     11.57 o 
   4   2  30      203.89      217.14     30.59 o 
   5   2  30      115.90       88.06     17.17 o 
   6   2  30      191.08      208.48     24.83 o 
   1   3  30      338.60      339.04     14.62 o 
   2   3  30       16.49       24.39      7.24 o 
   3   3  30     1089.94     1160.97     37.87 o 
   4   3  30       73.92       71.53     14.67 o 
   5   3  30       89.10       56.28     15.82 o 
   0   4  30     2774.84     2571.89     78.43 o 
   1   4  30     1148.75     1046.32     27.93 o 
   2   4  30       70.32       64.10     10.86 o 
   3   4  30        2.15        1.86      8.74 o 
   4   4  30       23.22       22.02     10.71 o 
   5   4  30      357.12      369.70     28.97 o 
   1   5  30       21.87        4.65      7.19 o 
   2   5  30       35.51       36.11      9.42 o 
   3   5  30        0.05       -6.30      9.15 o 
   4   5  30        1.94      -13.63      9.22 o 
   5   5  30      111.72      114.52     17.79 o 
   0   6  30        1.64       -1.52     10.34 o 
   1   6  30      386.21      404.25     26.35 o 
   2   6  30      410.85      464.53     22.86 o 
   3   6  30        0.38       -7.89      8.15 o 
   4   6  30      110.87       95.13     16.75 o 
   5   6  30        0.00       -5.62     13.54 o 
   1   7  30       16.18       14.00      8.25 o 
   2   7  30        0.03       16.00      9.10 o 
   3   7  30       20.08       35.60     11.75 o 
   4   7  30       64.34       93.85     15.42 o 
   0   8  30       17.41       35.13     13.27 o 
   1   8  30       42.40       29.42      9.37 o 
   2   8  30        0.29        0.93      9.55 o 
   3   8  30       11.72       27.36     14.36 o 
   4   8  30        0.12       -5.26     10.71 o 
   1   9  30        3.70       -3.60      8.85 o 
   2   9  30        1.57        5.99     13.76 o 
   3   9  30       60.56       62.54     14.86 o 
   0  10  30       35.90       39.38     16.28 o 
   1  10  30        2.89        8.50     10.54 o 
   2  10  30       19.47       32.47     12.82 o 
   1  11  30      103.75       86.62     18.74 o 
   1   1  31      138.47      164.62     11.79 o 
   2   1  31      501.29      513.30     18.55 o 
   3   1  31       84.08       88.44     14.64 o 
   4   1  31      208.96      238.22     16.16 o 
   5   1  31      210.68      215.85     22.76 o 
   0   2  31      307.42      385.37     20.93 o 
   1   2  31     3662.70     3510.94     58.09 o 
   2   2  31        0.40        1.55      6.23 o 
   3   2  31      135.81      124.84     12.60 o 
   4   2  31       70.95       97.70     15.68 o 
   5   2  31      757.69      782.77     39.64 o 
   1   3  31      383.57      400.95     17.53 o 
   2   3  31      605.15      570.24     20.29 o 
   3   3  31     1595.68     1356.72     42.32 o 
   4   3  31      121.95      148.82     28.19 o 
   5   3  31      165.59      163.53     24.27 o 
   0   4  31      681.95      768.93     35.35 o 
   1   4  31      154.08      148.06     12.92 o 
   2   4  31        0.03        1.25      7.66 o 
   3   4  31        5.47        4.58      8.86 o 
   4   4  31        0.32       -1.09      9.86 o 
   5   4  31       73.18       60.52     14.96 o 
   1   5  31      270.92      227.59     17.82 o 
   2   5  31        3.72       13.56     10.22 o 
   3   5  31      319.77      293.56     21.35 o 
   4   5  31        0.01       -0.71     14.04 o 
   5   5  31      171.99      253.37     23.48 o 
   0   6  31       16.15       13.86     11.51 o 
   1   6  31      109.55       91.41     15.20 o 
   2   6  31       38.96       48.65     12.07 o 
   3   6  31        3.64       -6.40      9.11 o 
   4   6  31        5.98        7.25     11.18 o 
   5   6  31        9.63       17.07     12.48 o 
   1   7  31        0.73        4.45      7.80 o 
   2   7  31      155.29      171.42     24.84 o 
   3   7  31       23.25       22.80     11.47 o 
   4   7  31        5.45       13.15     11.02 o 
   0   8  31        0.00      -17.74     15.47 o 
   1   8  31       10.65       14.94      9.11 o 
   2   8  31        5.90        3.49      9.99 o 
   3   8  31        0.42       19.11     10.94 o 
   4   8  31       19.41       10.12     15.53 o 
   1   9  31       14.06       17.70     10.17 o 
   2   9  31       21.86       15.86     11.77 o 
   3   9  31       71.68       48.88     13.91 o 
   0  10  31       16.95        1.17     13.77 o 
   1  10  31       33.38       38.15     11.51 o 
   2  10  31       33.76       40.56     13.70 o 
   0   0  32     1342.81     1499.99     63.49 o 
   1   0  32       60.34       67.33     11.92 o 
   2   0  32      892.57      989.61     38.10 o 
   3   0  32      282.68      293.89     39.73 o 
   4   0  32      500.58      482.00     32.75 o 
   5   0  32        7.25       -2.35     13.34 o 
   1   1  32      304.09      292.05     13.08 o 
   2   1  32       99.88      107.07     10.27 o 
   3   1  32     2052.21     2087.29     44.05 o 
   4   1  32       32.03       21.22      9.91 o 
   5   1  32      111.52      122.10     19.67 o 
   0   2  32      377.83      443.50     27.08 o 
   1   2  32      250.23      341.89     14.79 o 
   2   2  32       11.76        6.78      7.14 o 
   3   2  32       80.19       75.26     11.21 o 
   4   2  32      124.44       91.32     14.96 o 
   5   2  32      230.72      216.19     32.51 o 
   1   3  32      512.36      493.21     19.62 o 
   2   3  32        1.57       13.23      7.30 o 
   3   3  32      952.53      977.84     35.52 o 
   4   3  32       10.48        2.02     10.57 o 
   5   3  32      143.65      143.50     20.59 o 
   0   4  32      197.11      209.10     42.28 o 
   1   4  32     1429.78     1169.37     33.27 o 
   2   4  32       31.75       23.53      8.26 o 
   3   4  32       23.01       19.81     10.24 o 
   4   4  32       29.03       21.24     11.46 o 
   5   4  32      125.49       82.22     30.53 o 
   1   5  32      355.11      334.66     26.68 o 
   2   5  32      166.24      152.41     14.50 o 
   3   5  32       35.18       32.99     11.42 o 
   4   5  32       15.52       23.92     11.80 o 
   5   5  32       57.53       36.21     19.40 o 
   0   6  32      159.75      216.77     39.80 o 
   1   6  32      194.26      213.80     18.48 o 
   2   6  32      156.19      142.91     14.85 o 
   3   6  32        0.60        0.93      9.54 o 
   4   6  32      104.60      100.43     17.71 o 
   1   7  32        9.09       -0.04      9.23 o 
   2   7  32        0.01       16.53     10.03 o 
   3   7  32       37.35       45.77     12.87 o 
   4   7  32       20.63       23.55     14.56 o 
   0   8  32       82.62      126.75     20.30 o 
   1   8  32       17.82      -10.08      9.69 o 
   2   8  32       19.15       20.15     12.17 o 
   3   8  32        0.37        3.95     10.16 o 
   1   9  32        1.84        0.72      9.51 o 
   2   9  32        0.03       15.00     11.36 o 
   3   9  32        4.50        1.77     12.42 o 
   0  10  32       20.90       19.78     15.66 o 
   1  10  32       19.54       -3.15     10.05 o 
   1   1  33       53.03       48.14      8.12 o 
   2   1  33     1146.12     1173.71     28.92 o 
   3   1  33        2.53       42.30      8.67 o 
   4   1  33      669.54      615.04     28.40 o 
   5   1  33       33.65       34.10     12.69 o 
   0   2  33       11.37       10.94     10.90 o 
   1   2  33     1762.89     1635.11     34.88 o 
   2   2  33       19.82       12.42      7.56 o 
   3   2  33        6.58        8.90      8.25 o 
   4   2  33       72.76       85.81     16.66 o 
   5   2  33      482.75      556.34     35.14 o 
   1   3  33       58.36       50.16      9.77 o 
   2   3  33       63.99       59.43      9.72 o 
   3   3  33      569.94      562.78     25.75 o 
   4   3  33       31.79       27.62     11.78 o 
   5   3  33      195.74      194.11     28.61 o 
   0   4  33        0.25      -12.51      9.55 o 
   1   4  33       53.26       68.63     11.60 o 
   2   4  33       76.59      101.08     14.38 o 
   3   4  33       29.61       16.18      9.90 o 
   4   4  33       63.25       58.04     13.49 o 
   5   4  33      106.78       97.13     17.37 o 
   1   5  33      200.00      183.51     16.99 o 
   2   5  33       85.39       60.87     11.30 o 
   3   5  33      201.43      167.60     17.48 o 
   4   5  33       40.75       44.78     12.85 o 
   0   6  33       45.23       23.08     12.66 o 
   1   6  33      129.16      151.51     16.05 o 
   2   6  33       10.98       13.49     10.39 o 
   3   6  33        2.27       -0.85     10.18 o 
   4   6  33       25.75       24.79     13.35 o 
   1   7  33       20.60       21.67     10.82 o 
   2   7  33        3.36       19.15     10.44 o 
   3   7  33        3.43       19.84     10.95 o 
   4   7  33       37.21       40.52     13.80 o 
   0   8  33        2.14      -16.47     12.03 o 
   1   8  33       22.74       22.09     14.83 o 
   2   8  33        1.17        3.97     12.03 o 
   3   8  33       43.37       51.62     13.60 o 
   1   9  33        0.43      -15.15     10.10 o 
   2   9  33       34.91       25.69     20.84 o 
   0  10  33       30.85       36.21     17.10 o 
   0   0  34     2500.43     2410.79    130.29 o 
   1   0  34      182.50      223.75     18.71 o 
   2   0  34      591.73      530.58     31.53 o 
   3   0  34       33.47       60.21     13.55 o 
   4   0  34      219.44      191.02     21.42 o 
   5   0  34        0.00        7.66     23.96 o 
   1   1  34      306.74      323.95     22.49 o 
   2   1  34       17.75       25.51      7.82 o 
   3   1  34      134.24      128.75     11.94 o 
   4   1  34      150.66      159.52     16.52 o 
   5   1  34       65.29       42.01     13.70 o 
   0   2  34      209.17      188.92     20.11 o 
   1   2  34       77.95       96.00     14.51 o 
   2   2  34        8.13        4.10      7.63 o 
   3   2  34       37.92       27.33      9.81 o 
   4   2  34        4.36       16.73     10.57 o 
   5   2  34        4.96        9.51     17.56 o 
   1   3  34      364.67      360.71     19.16 o 
   2   3  34        0.01        7.53      8.25 o 
   3   3  34      825.63      808.01     30.58 o 
   4   3  34       25.38       21.45     11.68 o 
   5   3  34       63.67       52.33     16.69 o 
   0   4  34      267.13      162.05     24.97 o 
   1   4  34      192.67      153.25     15.62 o 
   2   4  34        0.58        5.23      8.02 o 
   3   4  34        9.50       15.06     10.14 o 
   4   4  34       38.65       48.53     13.40 o 
   1   5  34      327.19      327.06     27.12 o 
   2   5  34       31.80        0.13      8.87 o 
   3   5  34       17.30       20.46     11.25 o 
   4   5  34       70.12       70.49     14.60 o 
   0   6  34        0.05        2.48     11.97 o 
   1   6  34        5.75       10.55     10.27 o 
   2   6  34        4.05        3.81      9.39 o 
   3   6  34        1.20        5.29     10.75 o 
   4   6  34       25.32       27.02     12.86 o 
   1   7  34       51.11       65.45     13.11 o 
   2   7  34       17.73       23.32     11.22 o 
   3   7  34        4.93        8.13     11.84 o 
   0   8  34       47.03       62.93     17.36 o 
   1   8  34        0.26      -14.47      9.64 o 
   2   8  34        2.96       11.16     12.09 o 
   3   8  34        4.27       -5.29     14.25 o 
   1   9  34        5.90       -8.84     11.59 o 
   2   9  34        1.16       -6.41     12.40 o 
   1   1  35        0.20       18.27     12.49 o 
   2   1  35      160.80      191.31     13.45 o 
   3   1  35       12.18       36.67      9.88 o 
   4   1  35       46.05       21.23     11.25 o 
   5   1  35        5.16       20.48     12.55 o 
   0   2  35        2.81       -7.16     10.66 o 
   1   2  35      466.08      512.44     22.82 o 
   2   2  35      117.93      137.03     13.03 o 
   3   2  35        2.27        6.20      8.94 o 
   4   2  35        0.25       -4.45      9.68 o 
   5   2  35       76.25       63.98     15.36 o 
   1   3  35      107.41       77.54     10.98 o 
   2   3  35        8.26       15.76      8.80 o 
   3   3  35       14.70       19.67      9.98 o 
   4   3  35       22.19       20.48     12.19 o 
   0   4  35      137.29       98.34     21.99 o 
   1   4  35      554.67      585.81     27.02 o 
   2   4  35       14.19       24.16      9.31 o 
   3   4  35        3.27       -0.42      9.83 o 
   4   4  35        2.39        1.47     10.72 o 
   1   5  35       65.75       60.61     20.34 o 
   2   5  35      133.73      127.38     14.34 o 
   3   5  35        6.91        1.37     14.09 o 
   4   5  35       31.98       43.58     13.68 o 
   0   6  35       58.28       70.19     21.50 o 
   1   6  35       31.40       26.08     11.32 o 
   2   6  35        6.68       10.03     12.23 o 
   3   6  35        8.23       16.95     11.48 o 
   1   7  35        6.13       29.57     11.65 o 
   2   7  35       77.93       80.20     14.88 o 
   3   7  35        8.89        0.85     11.88 o 
   0   8  35        3.79        3.07     13.76 o 
   1   8  35        9.56        2.41     11.07 o 
   2   8  35       16.75       38.81     14.04 o 
   1   9  35        1.53      -11.08     11.41 o 
   0   0  36        1.61       81.43     27.02 o 
   1   0  36        4.31       -3.19     10.88 o 
   2   0  36       41.47       32.51     11.97 o 
   3   0  36        7.88       -1.86     11.46 o 
   4   0  36       49.25       57.59     16.20 o 
   1   1  36        2.51        4.15      8.89 o 
   2   1  36       25.52        4.17      7.55 o 
   3   1  36       83.88       83.49     12.44 o 
   4   1  36        0.59        0.41     10.19 o 
   0   2  36       35.75       12.45     14.28 o 
   1   2  36        0.11       23.61      9.05 o 
   2   2  36       21.77       19.43      9.52 o 
   3   2  36       15.33       14.35      9.39 o 
   4   2  36        5.90       -3.06     10.44 o 
   1   3  36       30.15       47.45     10.09 o 
   2   3  36       35.67       26.57     11.98 o 
   3   3  36      109.87       96.99     13.87 o 
   4   3  36        8.94        5.58     10.40 o 
   0   4  36       17.94       -3.46     14.49 o 
   1   4  36        0.00        0.28      9.45 o 
   2   4  36       85.15       85.12     19.87 o 
   3   4  36        1.57       -5.63      9.89 o 
   4   4  36        0.75       11.15     11.97 o 
   1   5  36        7.37       26.53     11.16 o 
   2   5  36       39.54       11.03     10.72 o 
   3   5  36       10.66       12.54     10.76 o 
   4   5  36        0.03       -1.16     16.13 o 
   0   6  36      304.81      300.69     35.52 o 
   1   6  36       31.60       22.06     11.35 o 
   2   6  36        0.36        5.15     11.25 o 
   3   6  36       24.11       25.56     15.60 o 
   1   7  36        0.86        5.84     10.86 o 
   2   7  36        1.10       21.45     12.34 o 
   3   7  36        4.78       13.51     12.71 o 
   0   8  36        3.94      -24.30     17.79 o 
   1   8  36       15.33       15.41     12.20 o 
   2   8  36        7.75       18.24     12.86 o 
   1   1  37        7.89       -8.63      8.52 o 
   2   1  37       82.64       76.51     10.70 o 
   3   1  37       15.74       31.92     13.48 o 
   4   1  37       11.62       20.74     11.51 o 
   0   2  37        0.39       -4.11     11.53 o 
   1   2  37       29.94       37.29     12.34 o 
   2   2  37       30.55       17.69     10.03 o 
   3   2  37       14.09       18.19      9.82 o 
   4   2  37        3.47        0.45     11.22 o 
   1   3  37        2.73        3.70     11.32 o 
   2   3  37       17.43        7.03     10.33 o 
   3   3  37        3.36       -6.62     10.42 o 
   4   3  37       32.53       32.50     12.38 o 
   0   4  37       60.18       31.71     25.83 o 
   1   4  37       42.94       64.50     13.07 o 
   2   4  37        0.76       27.08     12.48 o 
   3   4  37        1.30       12.47     11.39 o 
   4   4  37       13.56        6.02     13.06 o 
   1   5  37        5.58       -5.62     10.09 o 
   2   5  37        8.64       19.10     11.61 o 
   3   5  37        2.22        7.57     11.72 o 
   0   6  37        9.57        7.78     18.02 o 
   1   6  37       75.20       60.41     13.79 o 
   2   6  37       12.27       11.84     11.70 o 
   3   6  37       11.86       32.02     13.02 o 
   1   7  37        5.78       10.75     11.31 o 
   2   7  37        5.17       10.16     14.56 o 
   0   8  37       68.53      158.95     32.12 o 
   1   8  37       16.01       19.72     12.65 o 
   0   0  38       79.56       89.64     31.27 o 
   1   0  38        1.20       -8.65     14.35 o 
   2   0  38       13.58       -0.49     11.27 o 
   3   0  38       21.20       13.29     12.88 o 
   4   0  38        0.11       -6.58     16.33 o 
   1   1  38        6.20       -5.36     11.72 o 
   2   1  38        0.03        2.11      8.37 o 
   3   1  38        0.00       12.29      9.78 o 
   4   1  38        5.85        5.30     11.43 o 
   0   2  38       91.37       85.07     17.93 o 
   1   2  38        0.07       10.97     11.07 o 
   2   2  38        0.07       -9.61      9.68 o 
   3   2  38       10.82        8.88     10.12 o 
   4   2  38       13.85        9.28     11.64 o 
   1   3  38        2.93      -13.03     12.36 o 
   2   3  38        0.21       12.21     10.94 o 
   3   3  38        1.07       -8.15     11.00 o 
   4   3  38        1.94        2.42     10.90 o 
   0   4  38        1.28        9.58     17.52 o 
   1   4  38       88.65       63.51     24.51 o 
   2   4  38        4.56       11.70     12.38 o 
   3   4  38        3.92       -5.72     11.18 o 
   1   5  38       39.36        9.93     11.89 o 
   2   5  38        5.63       10.68     13.31 o 
   3   5  38       19.52       11.67     12.10 o 
   0   6  38      372.35      419.85     42.06 o 
   1   6  38       14.55       13.29     12.51 o 
   2   6  38        2.07       29.30     12.78 o 
   1   7  38        0.47      -16.57     11.05 o 
   2   7  38        5.87       -8.07     12.25 o 
   1   1  39       13.99       13.39     10.66 o 
   2   1  39        4.60        9.72     10.94 o 
   3   1  39       14.82       17.30     10.62 o 
   4   1  39        3.08       -9.97     11.51 o 
   0   2  39       18.28       49.45     19.61 o 
   1   2  39       29.47       42.44     13.78 o 
   2   2  39        6.02        5.58     10.94 o 
   3   2  39        5.34      -15.30     10.20 o 
   1   3  39        3.75       -0.02     14.16 o 
   2   3  39       25.58        9.24     10.99 o 
   3   3  39       38.51       60.30     14.83 o 
   0   4  39       65.36       95.68     25.23 o 
   1   4  39        2.79       -3.84     12.42 o 
   2   4  39        3.44        0.58     12.37 o 
   3   4  39        5.46       12.32     11.84 o 
   1   5  39       40.62       59.95     16.23 o 
   2   5  39       25.40       39.42     15.18 o 
   0   6  39        1.10       -5.30     18.63 o 
   1   6  39        5.20        0.58     14.03 o 
   2   6  39       24.17       36.15     14.10 o 
   1   7  39       12.93       25.99     13.07 o 
   0   0  40        3.43      -25.08     22.34 o 
   1   0  40        0.67       14.68     17.63 o 
   2   0  40       41.76       87.03     39.60 o 
   3   0  40        1.21        1.41     16.08 o 
   1   1  40       25.70       19.80     13.37 o 
   2   1  40        1.39      -14.89     14.43 o 
   3   1  40       19.32       -5.33     10.27 o 
   0   2  40        0.49       53.69     29.26 o 
   1   2  40        3.62        7.72     12.88 o 
   2   2  40        1.35       -3.51     12.50 o 
   3   2  40        3.77        2.42     11.65 o 
   1   3  40        3.38      -18.62     12.41 o 
   2   3  40        5.64        8.34     11.54 o 
   3   3  40       94.54       90.20     19.55 o 
   0   4  40        0.01       17.71     28.64 o 
   1   4  40       23.78       11.71     15.24 o 
   2   4  40       13.25       21.36     13.74 o 
   3   4  40        9.84       -2.97     13.12 o 
   1   5  40       11.79       40.86     15.00 o 
   2   5  40        0.00       13.12     13.97 o 
   0   6  40       13.29       35.62     21.98 o 
   1   6  40       10.08       10.51     15.27 o 
   1   1  41        2.17      -17.51     11.67 o 
   2   1  41        3.44      -14.32     12.76 o 
   3   1  41        4.03        7.67     12.25 o 
   0   2  41       28.83       72.78     32.21 o 
   1   2  41       26.89       20.19     17.31 o 
   2   2  41        0.66       -3.11     12.69 o 
   3   2  41       10.19        6.74     12.00 o 
   1   3  41       18.60       18.92     16.47 o 
   2   3  41       14.41       20.03     15.97 o 
   0   4  41        2.07       -8.35     35.53 o 
   1   4  41        8.96       -6.54     15.92 o 
   2   4  41        5.98       12.23     13.90 o 
   1   5  41        5.95       18.58     14.61 o 
   0   6  41       89.35       80.13     30.52 o 
   0   0  42        3.44       55.41     30.91 o 
   1   0  42       13.04       12.51     19.00 o 
   2   0  42       37.77       84.59     26.44 o 
   1   1  42        4.31       15.86     15.96 o 
   2   1  42        0.33       18.46     14.69 o 
   0   2  42      108.13      177.34     43.81 o 
   1   2  42       20.81       47.46     17.92 o 
   2   2  42        3.83       18.78     14.73 o 
   1   3  42        1.40        3.80     15.36 o 
   2   3  42        6.19        6.55     15.91 o 
   0   4  42        8.65       -5.44     19.70 o 
   1   4  42       18.81       -0.57     16.60 o 
   1   1  43        2.90       23.98     17.05 o 
   2   1  43        1.15      -11.04     16.69 o 
   0   2  43       39.49       73.93     35.31 o 
   1   2  43       51.96       81.91     66.33 o 
   2   2  43        0.60        9.97     18.34 o 
   1   3  43        3.14       -4.32     18.41 o 
   0   4  43       28.14      -17.08     28.68 o 
   0   0  44       17.73       -8.36     28.39 o 
   1   0  44       68.58      108.82     27.74 o 
   1   1  44      120.24      143.13     40.26 o 
   0   2  44       16.81       18.95     30.27 o 
   1   2  44        3.39       -3.49     21.55 o 
                                                 
